# Supplementary material for: 5,10,10,15,20,20-Hexamethylcalix[4]pyrrole 5,15-diethyl diester
Source: Acta Crystallogr Sect E Struct Rep Online. 2009 Nov 21;65(Pt 12):o3157. doi: 10.1107/S1600536809048260 (PMC2971747; doi:10.1107/S1600536809048260)
Supplement: Supplementary file 1 [file e-65-o3157-sup1.cif]

##############################################################################
###                                                                        ###
###        Electronic paper (Acta Crystallographica Section E)             ###
###                                                                        ###
##############################################################################
#                                                                            #
# This CIF contains the data in a paper accepted for publication in Acta     #
# Crystallographica Section E. It conforms to the requirements of Notes      #
# for Authors for Section E, and has been peer reviewed under the auspices   #
# of the IUCr Commission on Journals.                                        #
#                                                                            #
# Full details of the Crystallographic Information File format               #
# are given in the paper "The Crystallographic Information File (CIF):       #
# a New Standard Archive File for Crystallography" by S. R. Hall, F. H.      #
# Allen and I. D. Brown [Acta Cryst. (1991), A47, 655-685].                  #
#                                                                            #
# The current version of the core CIF dictionary is obtainable from          #
# ftp://ftp.iucr.org/pub/cif_core.dic. The current version number is 2.4.    #
#                                                                            #
# Software is freely available for graphical display of the structure(s) in  #
# this CIF.  For information consult the CIF home page http://www.iucr.org/  #
# cif/home.html                                                              #
#                                                                            #
# This file may be used for bona fide research purposes within the           #
# scientific community so long as proper attribution is given to the journal # 
# article from which it was obtained.                                        #
#                                                                            #
##############################################################################
                                             
data_I
_audit_creation_method     SHELXL-97
_chemical_name_systematic
;
5,10,10,15,20,20-hexamethyl-5,10,15,20,22,24-hexahydroporphyrin
5,15-diethyl diester
;
_chemical_name_common     ?
_chemical_formula_moiety     'C32 H40 N4 O4'
_chemical_formula_sum     'C32 H40 N4 O4'
_chemical_formula_iupac     'C32 H40 N4 O4'
_chemical_formula_weight     544.68
_chemical_melting_point     ?
_symmetry_cell_setting     Monoclinic
_symmetry_space_group_name_H-M     'P 21/n'
loop_
    _symmetry_equiv_pos_as_xyz
    'x, y, z'
    '-x+1/2, y+1/2, -z+1/2'
    '-x, -y, -z'
    'x-1/2, -y-1/2, z-1/2'
_cell_length_a     10.4392(3)
_cell_length_b     11.6453(3)
_cell_length_c     24.0488(7)
_cell_angle_alpha     90.00
_cell_angle_beta     95.380(2)
_cell_angle_gamma     90.00
_cell_volume     2910.68(14)
_cell_formula_units_Z     4
_cell_measurement_reflns_used     5852
_cell_measurement_theta_min     2.9
_cell_measurement_theta_max     27.5
_cell_measurement_temperature     153(2)
_exptl_crystal_description     prisms
_exptl_crystal_colour     yellow
_exptl_crystal_size_max     0.30
_exptl_crystal_size_mid     0.30
_exptl_crystal_size_min     0.23
_exptl_crystal_density_diffrn     1.243
_exptl_crystal_density_meas     ?
_exptl_crystal_density_method     'not measured'
_exptl_crystal_F_000     1168
_exptl_absorpt_coefficient_mu     0.083
_exptl_absorpt_correction_type     none
_exptl_absorpt_process_details     ?
_exptl_absorpt_correction_T_min     ?
_exptl_absorpt_correction_T_max     ?
_exptl_special_details
;
;
_diffrn_ambient_temperature     153(2)
_diffrn_radiation_type     MoK\a
_diffrn_radiation_wavelength     0.71073
_diffrn_radiation_source     'fine-focus sealed tube'
_diffrn_radiation_monochromator     graphite
_diffrn_measurement_device_type     'Nonius KappaCCD'
_diffrn_measurement_method     \w
_diffrn_detector_area_resol_mean     ?
_diffrn_reflns_number     11684
_diffrn_reflns_av_R_equivalents     0.0642
_diffrn_reflns_av_sigmaI/netI     0.1327
_diffrn_reflns_theta_min     3.03
_diffrn_reflns_theta_max     27.47
_diffrn_reflns_theta_full     27.47
_diffrn_measured_fraction_theta_max     0.992
_diffrn_measured_fraction_theta_full     0.992
_diffrn_reflns_limit_h_min     -13
_diffrn_reflns_limit_h_max     13
_diffrn_reflns_limit_k_min     -15
_diffrn_reflns_limit_k_max     15
_diffrn_reflns_limit_l_min     -31
_diffrn_reflns_limit_l_max     31
_diffrn_standards_number     ?
_diffrn_standards_interval_count     ?
_diffrn_standards_interval_time     ?
_diffrn_standards_decay_%     ?
_refine_special_details
;
Refinement of <i>F</i>^2^ against ALL reflections. The weighted <i>R</i>-factor
<i>wR</i> and goodness of fit <i>S</i> are based on <i>F</i>^2^, conventional
<i>R</i>-factors <i>R</i> are based on <i>F</i>, with <i>F</i> set to zero for
negative <i>F</i>^2^. The threshold expression of <i>F</i>^2^ >
\s(<i>F</i>^2^) is used only for calculating <i>R</i>-factors(gt) <i>etc</i>.
and is not relevant to the choice of reflections for refinement.
<i>R</i>-factors based on <i>F</i>^2^ are statistically about twice as large
as those based on <i>F</i>, and <i>R</i>- factors based on ALL data will be
even larger.
Both methyl groups on the ester moieties were disordered about two
orientations. The disorder was modeled in the same way for both groups. The
site occupancy for one carbon atom orientation was assigned a variable
<i>x</i>. The site occupancy factor for the other conformer was assigned the
variable (1 - <i>x</i>). The variable <i>x</i> was refined while refining the
two atoms with a single isotropic displacement parameter. At the same time,
the geometry of the methyl carbon atoms were restrained to be equivalent. In
this way, the site occupancy factor for C36 refined to 81(2)% and that for C28
refined to 77(2)%. The lower occupancy carbon atoms, C28A and C36A, were
refined isotropically.
;
_reflns_number_total     6619
_reflns_number_gt     2971
_reflns_threshold_expression     I>2sigma(I)
_refine_ls_structure_factor_coef     Fsqd
_refine_ls_matrix_type     full
_refine_ls_R_factor_all     0.1731
_refine_ls_R_factor_gt     0.0565
_refine_ls_wR_factor_gt     0.1098
_refine_ls_wR_factor_ref     0.1347
_refine_ls_goodness_of_fit_ref     1.089
_refine_ls_restrained_S_all     1.096
_refine_ls_number_reflns     6619
_refine_ls_number_parameters     390
_refine_ls_number_restraints     12
_refine_ls_hydrogen_treatment     mixed
_refine_ls_weighting_scheme     calc
_refine_ls_weighting_details
                 'calc w=1/[\s^2^(Fo^2^)+(0.0440P)^2^] where P=(Fo^2^+2Fc^2^)/3'
_atom_sites_solution_hydrogens     geom
_atom_sites_solution_primary     direct
_atom_sites_solution_secondary     difmap
_refine_ls_shift/su_max     0.035
_refine_ls_shift/su_mean     0.003
_refine_diff_density_max     0.259
_refine_diff_density_min     -0.302
_refine_ls_extinction_method     'SHELXTL/PC (Sheldrick, 1998)'
_refine_ls_extinction_coef     0.0023(5)
_refine_ls_extinction_expression
                                  'Fc^*^=kFc[1+0.001xFc^2^\l^3^/sin(2\q)]^-1/4^'
loop_
    _atom_type_symbol
    _atom_type_description
    _atom_type_scat_dispersion_real
    _atom_type_scat_dispersion_imag
    _atom_type_scat_source
    'C' 'C' 0.0033 0.0016
                         'International Tables Vol C Tables 4.2.6.8 and 6.1.1.4'
    'H' 'H' 0.0000 0.0000
                         'International Tables Vol C Tables 4.2.6.8 and 6.1.1.4'
    'N' 'N' 0.0061 0.0033
                         'International Tables Vol C Tables 4.2.6.8 and 6.1.1.4'
    'O' 'O' 0.0106 0.0060
                         'International Tables Vol C Tables 4.2.6.8 and 6.1.1.4'
_computing_data_collection     'COLLECT (Nonius, 1998)'
_computing_cell_refinement     'COLLECT (Nonius, 1998)'
_computing_data_reduction
;
DENZO and SCALEPACK (Otwinowski & Minor, 1997)
;
_computing_structure_solution
;
SIR97 (Altomare <i>et al.</i>,  1999)
;
_computing_structure_refinement     'SHELXTL/PC (Sheldrick, 2008)'
_computing_molecular_graphics     'SHELXTL/PC (Sheldrick, 2008)'
_computing_publication_material     'SHELXTL/PC (Sheldrick, 2008)'
loop_
    _atom_site_type_symbol
    _atom_site_label
    _atom_site_fract_x
    _atom_site_fract_y
    _atom_site_fract_z
    _atom_site_U_iso_or_equiv
    _atom_site_adp_type
    _atom_site_calc_flag
    _atom_site_refinement_flags
    _atom_site_occupancy
    _atom_site_disorder_assembly
    _atom_site_disorder_group
    N N1 0.41232(19) 0.58854(17) 0.12330(8) 0.0335(5) Uani d . 1 . .
    N N2 0.57872(18) 0.40469(18) 0.21083(8) 0.0320(5) Uani d . 1 . .
    N N3 0.86084(19) 0.48641(18) 0.15438(9) 0.0364(5) Uani d . 1 . .
    N N4 0.69557(17) 0.70790(17) 0.08407(9) 0.0332(5) Uani d . 1 . .
    C C1 0.41029(19) 0.70290(18) 0.10945(9) 0.0294(6) Uani d . 1 . .
    C C2 0.3522(2) 0.7587(2) 0.14962(9) 0.0353(6) Uani d . 1 . .
    H H2 0.3358 0.8397 0.1507 0.042 Uiso d R 1 . .
    C C3 0.3188(2) 0.6765(2) 0.18906(10) 0.0351(6) Uani d . 1 . .
    H H3 0.2777 0.6920 0.2224 0.042 Uiso d R 1 . .
    C C4 0.35692(19) 0.57116(19) 0.17249(9) 0.0289(6) Uani d . 1 . .
    C C5 0.3415(2) 0.45208(18) 0.19602(9) 0.0296(6) Uani d . 1 . .
    C C6 0.4570(2) 0.38006(19) 0.18602(9) 0.0302(6) Uani d . 1 . .
    C C7 0.4680(2) 0.2850(2) 0.15386(10) 0.0373(6) Uani d . 1 . .
    H H7 0.3987 0.2475 0.1319 0.045 Uiso d R 1 . .
    C C8 0.5988(2) 0.2511(2) 0.15865(10) 0.0394(6) Uani d . 1 . .
    H H8 0.6346 0.1872 0.1401 0.047 Uiso d R 1 . .
    C C9 0.6660(2) 0.32472(19) 0.19419(9) 0.0312(6) Uani d . 1 . .
    C C10 0.8051(2) 0.3271(2) 0.21892(10) 0.0372(6) Uani d . 1 . .
    C C11 0.8675(2) 0.4401(2) 0.20719(10) 0.0343(6) Uani d . 1 . .
    C C12 0.9319(2) 0.5184(2) 0.24153(10) 0.0398(6) Uani d . 1 . .
    H H12 0.9505 0.5087 0.2811 0.048 Uiso d R 1 . .
    C C13 0.9654(2) 0.6129(2) 0.20934(10) 0.0395(6) Uani d . 1 . .
    H H13 1.0120 0.6799 0.2229 0.047 Uiso d R 1 . .
    C C14 0.9206(2) 0.5919(2) 0.15496(10) 0.0324(6) Uani d . 1 . .
    C C15 0.9303(2) 0.65566(19) 0.10072(10) 0.0357(6) Uani d . 1 . .
    C C16 0.8010(2) 0.65376(19) 0.06609(10) 0.0314(6) Uani d . 1 . .
    C C17 0.7601(2) 0.6029(2) 0.01682(10) 0.0412(7) Uani d . 1 . .
    H H17 0.8129 0.5597 -0.0062 0.049 Uiso d R 1 . .
    C C18 0.6277(2) 0.6277(2) 0.00454(10) 0.0412(6) Uani d . 1 . .
    H H18 0.5728 0.6012 -0.0272 0.049 Uiso d R 1 . .
    C C19 0.5895(2) 0.69349(18) 0.04663(9) 0.0282(5) Uani d . 1 . .
    C C20 0.4601(2) 0.74499(18) 0.05557(9) 0.0290(6) Uani d . 1 . .
    C C21 0.2204(2) 0.39553(19) 0.16701(10) 0.0388(6) Uani d . 1 . .
    H H21A 0.2292 0.3889 0.1278 0.058 Uiso d R 1 . .
    H H21B 0.2085 0.3206 0.1824 0.058 Uiso d R 1 . .
    H H21C 0.1472 0.4427 0.1725 0.058 Uiso d R 1 . .
    C C22 0.3263(2) 0.46188(19) 0.25879(9) 0.0380(6) Uani d . 1 . .
    H H22A 0.4022 0.4963 0.2774 0.057 Uiso d R 1 . .
    H H22B 0.2529 0.5089 0.2642 0.057 Uiso d R 1 . .
    H H22C 0.3143 0.3869 0.2740 0.057 Uiso d R 1 . .
    C C23 0.8124(2) 0.3064(2) 0.28177(10) 0.0464(7) Uani d . 1 . .
    H H23A 0.7728 0.3686 0.3000 0.070 Uiso d R 1 . .
    H H23B 0.7676 0.2362 0.2881 0.070 Uiso d R 1 . .
    H H23C 0.9006 0.2994 0.2967 0.070 Uiso d R 1 . .
    C C24 0.8709(2) 0.2257(2) 0.19279(11) 0.0450(7) Uani d . 1 . .
    O O25 0.89367(17) 0.13441(17) 0.21515(8) 0.0633(6) Uani d . 1 . .
    O O26 0.89694(16) 0.24818(15) 0.14039(7) 0.0576(5) Uani d D 1 A .
    C C27 0.9610(3) 0.1595(3) 0.11130(14) 0.0835(11) Uani d D 1 . .
    H H27C 1.0493 0.1554 0.1263 0.100 Uiso d PR 0.23 A .
    H H27D 0.9216 0.0867 0.1176 0.100 Uiso d PR 0.23 . .
    H H27A 1.0173 0.1177 0.1379 0.100 Uiso d PR 0.77 . .
    H H27B 1.0123 0.1939 0.0847 0.100 Uiso d PR 0.77 . .
    C C28 0.8770(4) 0.0833(3) 0.08351(19) 0.0866(14) Uani d PD 0.77 A 1
    H H28A 0.9235 0.0259 0.0650 0.130 Uiso d PR 0.77 A 1
    H H28B 0.8272 0.0472 0.1102 0.130 Uiso d PR 0.77 A 1
    H H28C 0.8206 0.1239 0.0564 0.130 Uiso d PR 0.77 A 1
    C C28A 0.9568(12) 0.1779(10) 0.0542(3) 0.065(4) Uiso d PD 0.23 A 2
    H H28D 1.0006 0.1173 0.0366 0.098 Uiso d PR 0.23 A 2
    H H28E 0.8686 0.1806 0.0388 0.098 Uiso d PR 0.23 A 2
    H H28F 0.9976 0.2499 0.0476 0.098 Uiso d PR 0.23 A 2
    C C29 1.0315(2) 0.5981(2) 0.06754(10) 0.0445(7) Uani d . 1 . .
    H H29A 1.0052 0.5207 0.0588 0.067 Uiso d R 1 . .
    H H29B 1.0404 0.6396 0.0336 0.067 Uiso d R 1 . .
    H H29C 1.1126 0.5973 0.0900 0.067 Uiso d R 1 . .
    C C30 0.9734(2) 0.7806(2) 0.11352(11) 0.0475(7) Uani d . 1 . .
    H H30A 0.9107 0.8184 0.1338 0.071 Uiso d R 1 . .
    H H30B 1.0547 0.7791 0.1358 0.071 Uiso d R 1 . .
    H H30C 0.9825 0.8214 0.0794 0.071 Uiso d R 1 . .
    C C31 0.3626(2) 0.7138(2) 0.00625(9) 0.0401(6) Uani d . 1 . .
    H H31A 0.3936 0.7393 -0.0280 0.060 Uiso d R 1 . .
    H H31B 0.3514 0.6320 0.0051 0.060 Uiso d R 1 . .
    H H31C 0.2817 0.7500 0.0108 0.060 Uiso d R 1 . .
    C C32 0.4738(2) 0.8754(2) 0.06379(10) 0.0350(6) Uani d . 1 . .
    O O33 0.56342(17) 0.92236(14) 0.08880(7) 0.0483(5) Uani d . 1 . .
    O O34 0.36920(15) 0.93043(13) 0.04203(7) 0.0469(5) Uani d D 1 B .
    C C35 0.3633(3) 1.0521(2) 0.05480(13) 0.0615(9) Uani d D 1 . .
    H H35C 0.4456 1.0784 0.0710 0.074 Uiso d PR 0.19 B .
    H H35D 0.3400 1.0956 0.0214 0.074 Uiso d PR 0.19 . .
    H H35A 0.4335 1.0915 0.0401 0.074 Uiso d PR 0.81 . .
    H H35B 0.3700 1.0626 0.0946 0.074 Uiso d PR 0.81 . .
    C C36 0.2440(3) 1.0986(3) 0.03141(18) 0.0751(13) Uani d PD 0.81 B 1
    H H36A 0.2399 1.1790 0.0399 0.113 Uiso d PR 0.81 B 1
    H H36B 0.2374 1.0882 -0.0084 0.113 Uiso d PR 0.81 B 1
    H H36C 0.1744 1.0593 0.0466 0.113 Uiso d PR 0.81 B 1
    C C36A 0.2700(13) 1.0685(10) 0.0931(6) 0.072(5) Uiso d PD 0.19 B 2
    H H36D 0.2637 1.1482 0.1026 0.109 Uiso d PR 0.19 B 2
    H H36E 0.1882 1.0420 0.0764 0.109 Uiso d PR 0.19 B 2
    H H36F 0.2944 1.0247 0.1262 0.109 Uiso d PR 0.19 B 2
    H H1N 0.453(2) 0.5350(18) 0.1093(9) 0.031(7) Uiso d . 1 . .
    H H2N 0.600(2) 0.4638(19) 0.2312(9) 0.040(8) Uiso d . 1 . .
    H H3N 0.819(2) 0.4537(18) 0.1267(9) 0.029(7) Uiso d . 1 . .
    H H4N 0.698(2) 0.752(2) 0.1135(10) 0.053(8) Uiso d . 1 . .
loop_
    _atom_site_aniso_label
    _atom_site_aniso_U_11
    _atom_site_aniso_U_22
    _atom_site_aniso_U_33
    _atom_site_aniso_U_12
    _atom_site_aniso_U_13
    _atom_site_aniso_U_23
    N1 0.0380(12) 0.0285(13) 0.0356(13) 0.0067(10) 0.0116(10) -0.0012(10)
    N2 0.0303(12) 0.0319(13) 0.0334(12) -0.0028(10) 0.0021(10) -0.0029(10)
    N3 0.0301(12) 0.0465(14) 0.0320(14) -0.0011(11) -0.0003(10) 0.0010(12)
    N4 0.0322(13) 0.0405(13) 0.0268(12) 0.0038(10) 0.0030(10) -0.0034(11)
    C1 0.0247(12) 0.0273(14) 0.0361(15) 0.0016(10) 0.0027(11) 0.0029(12)
    C2 0.0340(14) 0.0289(13) 0.0448(16) 0.0060(11) 0.0126(12) 0.0005(13)
    C3 0.0334(14) 0.0359(15) 0.0383(15) 0.0029(12) 0.0144(12) 0.0002(12)
    C4 0.0222(12) 0.0340(14) 0.0310(14) 0.0021(11) 0.0047(11) 0.0008(12)
    C5 0.0262(13) 0.0306(14) 0.0322(14) -0.0004(11) 0.0046(11) 0.0013(11)
    C6 0.0269(14) 0.0312(14) 0.0319(14) -0.0026(11) -0.0001(11) 0.0037(12)
    C7 0.0354(15) 0.0376(15) 0.0374(15) 0.0017(12) -0.0038(12) -0.0049(13)
    C8 0.0394(15) 0.0387(15) 0.0398(16) 0.0105(13) 0.0030(12) -0.0015(13)
    C9 0.0293(14) 0.0355(14) 0.0294(14) 0.0053(12) 0.0058(11) 0.0063(12)
    C10 0.0292(14) 0.0507(16) 0.0324(15) 0.0067(12) 0.0064(11) 0.0080(13)
    C11 0.0253(13) 0.0509(16) 0.0270(15) 0.0044(12) 0.0046(11) 0.0087(13)
    C12 0.0339(15) 0.0558(17) 0.0296(15) 0.0063(13) 0.0021(12) 0.0009(14)
    C13 0.0327(14) 0.0479(17) 0.0379(16) -0.0016(12) 0.0030(12) -0.0064(14)
    C14 0.0219(13) 0.0361(15) 0.0396(16) 0.0045(11) 0.0045(11) 0.0032(12)
    C15 0.0295(14) 0.0411(15) 0.0375(15) 0.0029(11) 0.0093(12) 0.0058(13)
    C16 0.0275(13) 0.0365(14) 0.0314(15) 0.0033(11) 0.0097(12) 0.0049(12)
    C17 0.0393(16) 0.0466(16) 0.0389(16) 0.0074(13) 0.0094(13) -0.0089(13)
    C18 0.0388(16) 0.0494(16) 0.0345(15) 0.0012(13) -0.0014(12) -0.0119(13)
    C19 0.0305(13) 0.0290(13) 0.0254(13) 0.0001(11) 0.0037(11) 0.0025(11)
    C20 0.0301(13) 0.0274(13) 0.0298(14) 0.0013(11) 0.0034(11) 0.0005(11)
    C21 0.0287(14) 0.0377(15) 0.0497(16) -0.0001(11) 0.0014(12) 0.0029(12)
    C22 0.0345(14) 0.0382(15) 0.0425(16) -0.0006(12) 0.0100(12) 0.0067(12)
    C23 0.0375(15) 0.0659(18) 0.0349(15) -0.0033(13) -0.0011(12) 0.0147(14)
    C24 0.0305(15) 0.0565(19) 0.0478(18) 0.0063(13) 0.0030(13) 0.0123(16)
    O25 0.0570(13) 0.0590(13) 0.0736(15) 0.0257(10) 0.0044(10) 0.0218(11)
    O26 0.0627(12) 0.0598(12) 0.0536(13) 0.0199(10) 0.0230(10) 0.0037(10)
    C27 0.089(3) 0.082(3) 0.082(3) 0.036(2) 0.026(2) -0.015(2)
    C28 0.087(3) 0.070(3) 0.098(4) 0.034(3) -0.015(3) -0.025(3)
    C29 0.0347(15) 0.0597(18) 0.0408(16) 0.0062(13) 0.0123(12) 0.0075(14)
    C30 0.0375(15) 0.0481(17) 0.0568(18) -0.0038(13) 0.0043(13) 0.0081(14)
    C31 0.0380(15) 0.0440(15) 0.0379(16) 0.0027(12) 0.0005(12) 0.0045(13)
    C32 0.0332(15) 0.0375(15) 0.0352(15) 0.0027(13) 0.0084(12) 0.0042(13)
    O33 0.0475(11) 0.0368(10) 0.0592(13) -0.0056(9) -0.0024(9) -0.0044(9)
    O34 0.0428(11) 0.0307(10) 0.0671(13) 0.0075(8) 0.0047(9) 0.0049(9)
    C35 0.069(2) 0.0301(16) 0.088(2) 0.0102(14) 0.0207(18) 0.0045(15)
    C36 0.051(2) 0.045(2) 0.129(4) 0.0151(19) 0.010(2) 0.008(2)
_geom_special_details
;
All e.s.d.'s (except the e.s.d. in the dihedral angle between two l.s. planes)
are estimated using the full covariance matrix. The cell e.s.d.'s are taken
into account individually in the estimation of e.s.d.'s in distances, angles
and torsion angles; correlations between e.s.d.'s in cell parameters are only
used when they are defined by crystal symmetry. An approximate (isotropic)
treatment of cell e.s.d.'s is used for estimating e.s.d.'s involving l.s.
planes.
;
loop_
    _geom_bond_atom_site_label_1
    _geom_bond_atom_site_label_2
    _geom_bond_site_symmetry_2
    _geom_bond_distance
    _geom_bond_publ_flag
    N1 C1 . 1.372(3) ?
    N1 C4 . 1.379(3) ?
    N1 H1N . 0.84(2) ?
    N2 C6 . 1.382(3) ?
    N2 C9 . 1.387(3) ?
    N2 H2N . 0.86(2) ?
    N3 C11 . 1.376(3) ?
    N3 C14 . 1.377(3) ?
    N3 H3N . 0.85(2) ?
    N4 C19 . 1.370(3) ?
    N4 C16 . 1.373(3) ?
    N4 H4N . 0.87(2) ?
    C1 C2 . 1.354(3) ?
    C1 C20 . 1.522(3) ?
    C2 C3 . 1.414(3) ?
    C2 H2 . 0.9601 ?
    C3 C4 . 1.360(3) ?
    C3 H3 . 0.9602 ?
    C4 C5 . 1.512(3) ?
    C5 C6 . 1.507(3) ?
    C5 C21 . 1.534(3) ?
    C5 C22 . 1.537(3) ?
    C6 C7 . 1.361(3) ?
    C7 C8 . 1.417(3) ?
    C7 H7 . 0.9600 ?
    C8 C9 . 1.358(3) ?
    C8 H8 . 0.9600 ?
    C9 C10 . 1.518(3) ?
    C10 C11 . 1.506(3) ?
    C10 C23 . 1.526(3) ?
    C10 C24 . 1.531(3) ?
    C11 C12 . 1.364(3) ?
    C12 C13 . 1.409(3) ?
    C12 H12 . 0.9601 ?
    C13 C14 . 1.369(3) ?
    C13 H13 . 0.9600 ?
    C14 C15 . 1.513(3) ?
    C15 C16 . 1.518(3) ?
    C15 C29 . 1.537(3) ?
    C15 C30 . 1.545(3) ?
    C16 C17 . 1.358(3) ?
    C17 C18 . 1.416(3) ?
    C17 H17 . 0.9598 ?
    C18 C19 . 1.359(3) ?
    C18 H18 . 0.9599 ?
    C19 C20 . 1.512(3) ?
    C20 C31 . 1.532(3) ?
    C20 C32 . 1.536(3) ?
    C21 H21A . 0.9601 ?
    C21 H21B . 0.9600 ?
    C21 H21C . 0.9600 ?
    C22 H22A . 0.9600 ?
    C22 H22B . 0.9600 ?
    C22 H22C . 0.9600 ?
    C23 H23A . 0.9600 ?
    C23 H23B . 0.9600 ?
    C23 H23C . 0.9600 ?
    C24 O25 . 1.205(3) ?
    C24 O26 . 1.340(3) ?
    O26 C27 . 1.446(3) ?
    C27 C28 . 1.375(4) ?
    C27 C28A . 1.387(7) ?
    C27 H27C . 0.9599 ?
    C27 H27D . 0.9600 ?
    C27 H27A . 0.9600 ?
    C27 H27B . 0.9601 ?
    C28 H28A . 0.9600 ?
    C28 H28B . 0.9601 ?
    C28 H28C . 0.9600 ?
    C28A H28D . 0.9601 ?
    C28A H28E . 0.9600 ?
    C28A H28F . 0.9600 ?
    C29 H29A . 0.9600 ?
    C29 H29B . 0.9597 ?
    C29 H29C . 0.9602 ?
    C30 H30A . 0.9600 ?
    C30 H30B . 0.9600 ?
    C30 H30C . 0.9600 ?
    C31 H31A . 0.9603 ?
    C31 H31B . 0.9600 ?
    C31 H31C . 0.9599 ?
    C32 O33 . 1.196(3) ?
    C32 O34 . 1.330(3) ?
    O34 C35 . 1.453(3) ?
    C35 C36A . 1.414(7) ?
    C35 C36 . 1.424(4) ?
    C35 H35C . 0.9600 ?
    C35 H35D . 0.9599 ?
    C35 H35A . 0.9599 ?
    C35 H35B . 0.9604 ?
    C36 H36A . 0.9601 ?
    C36 H36B . 0.9600 ?
    C36 H36C . 0.9600 ?
    C36A H36D . 0.9600 ?
    C36A H36E . 0.9601 ?
    C36A H36F . 0.9601 ?
loop_
    _geom_angle_atom_site_label_1
    _geom_angle_atom_site_label_2
    _geom_angle_atom_site_label_3
    _geom_angle_site_symmetry_1
    _geom_angle_site_symmetry_3
    _geom_angle
    _geom_angle_publ_flag
    C1 N1 C4 . . 110.63(19) ?
    C1 N1 H1N . . 128.3(14) ?
    C4 N1 H1N . . 120.1(15) ?
    C6 N2 C9 . . 109.7(2) ?
    C6 N2 H2N . . 125.8(15) ?
    C9 N2 H2N . . 124.2(15) ?
    C11 N3 C14 . . 110.9(2) ?
    C11 N3 H3N . . 121.6(15) ?
    C14 N3 H3N . . 127.3(15) ?
    C19 N4 C16 . . 111.1(2) ?
    C19 N4 H4N . . 124.6(16) ?
    C16 N4 H4N . . 123.9(16) ?
    C2 C1 N1 . . 106.9(2) ?
    C2 C1 C20 . . 131.7(2) ?
    N1 C1 C20 . . 121.36(19) ?
    C1 C2 C3 . . 108.0(2) ?
    C1 C2 H2 . . 125.7 ?
    C3 C2 H2 . . 126.3 ?
    C4 C3 C2 . . 108.44(19) ?
    C4 C3 H3 . . 125.5 ?
    C2 C3 H3 . . 126.1 ?
    C3 C4 N1 . . 106.06(19) ?
    C3 C4 C5 . . 132.3(2) ?
    N1 C4 C5 . . 121.57(19) ?
    C6 C5 C4 . . 109.62(17) ?
    C6 C5 C21 . . 109.06(18) ?
    C4 C5 C21 . . 109.60(18) ?
    C6 C5 C22 . . 110.87(18) ?
    C4 C5 C22 . . 108.90(18) ?
    C21 C5 C22 . . 108.77(17) ?
    C7 C6 N2 . . 106.9(2) ?
    C7 C6 C5 . . 130.9(2) ?
    N2 C6 C5 . . 122.2(2) ?
    C6 C7 C8 . . 108.2(2) ?
    C6 C7 H7 . . 125.7 ?
    C8 C7 H7 . . 126.1 ?
    C9 C8 C7 . . 108.2(2) ?
    C9 C8 H8 . . 125.5 ?
    C7 C8 H8 . . 126.3 ?
    C8 C9 N2 . . 106.9(2) ?
    C8 C9 C10 . . 132.6(2) ?
    N2 C9 C10 . . 120.3(2) ?
    C11 C10 C9 . . 110.98(19) ?
    C11 C10 C23 . . 110.0(2) ?
    C9 C10 C23 . . 110.00(18) ?
    C11 C10 C24 . . 112.22(18) ?
    C9 C10 C24 . . 105.9(2) ?
    C23 C10 C24 . . 107.6(2) ?
    C12 C11 N3 . . 106.0(2) ?
    C12 C11 C10 . . 131.9(2) ?
    N3 C11 C10 . . 122.0(2) ?
    C11 C12 C13 . . 108.9(2) ?
    C11 C12 H12 . . 124.3 ?
    C13 C12 H12 . . 126.8 ?
    C14 C13 C12 . . 107.7(2) ?
    C14 C13 H13 . . 125.9 ?
    C12 C13 H13 . . 126.4 ?
    C13 C14 N3 . . 106.5(2) ?
    C13 C14 C15 . . 133.7(2) ?
    N3 C14 C15 . . 119.8(2) ?
    C14 C15 C16 . . 109.75(17) ?
    C14 C15 C29 . . 109.79(19) ?
    C16 C15 C29 . . 109.15(19) ?
    C14 C15 C30 . . 109.4(2) ?
    C16 C15 C30 . . 110.53(19) ?
    C29 C15 C30 . . 108.18(18) ?
    C17 C16 N4 . . 106.2(2) ?
    C17 C16 C15 . . 132.6(2) ?
    N4 C16 C15 . . 121.2(2) ?
    C16 C17 C18 . . 108.3(2) ?
    C16 C17 H17 . . 125.6 ?
    C18 C17 H17 . . 126.1 ?
    C19 C18 C17 . . 108.0(2) ?
    C19 C18 H18 . . 125.3 ?
    C17 C18 H18 . . 126.7 ?
    C18 C19 N4 . . 106.4(2) ?
    C18 C19 C20 . . 131.2(2) ?
    N4 C19 C20 . . 122.40(19) ?
    C19 C20 C1 . . 111.99(17) ?
    C19 C20 C31 . . 109.46(18) ?
    C1 C20 C31 . . 109.13(17) ?
    C19 C20 C32 . . 109.68(18) ?
    C1 C20 C32 . . 104.12(17) ?
    C31 C20 C32 . . 112.4(2) ?
    C5 C21 H21A . . 109.3 ?
    C5 C21 H21B . . 110.2 ?
    H21A C21 H21B . . 109.5 ?
    C5 C21 H21C . . 108.9 ?
    H21A C21 H21C . . 109.5 ?
    H21B C21 H21C . . 109.5 ?
    C5 C22 H22A . . 109.3 ?
    C5 C22 H22B . . 109.4 ?
    H22A C22 H22B . . 109.5 ?
    C5 C22 H22C . . 109.7 ?
    H22A C22 H22C . . 109.5 ?
    H22B C22 H22C . . 109.5 ?
    C10 C23 H23A . . 110.4 ?
    C10 C23 H23B . . 108.2 ?
    H23A C23 H23B . . 109.5 ?
    C10 C23 H23C . . 109.8 ?
    H23A C23 H23C . . 109.5 ?
    H23B C23 H23C . . 109.5 ?
    O25 C24 O26 . . 122.9(2) ?
    O25 C24 C10 . . 125.1(2) ?
    O26 C24 C10 . . 112.0(2) ?
    C24 O26 C27 . . 117.3(2) ?
    C28 C27 O26 . . 113.2(3) ?
    C28A C27 O26 . . 113.3(5) ?
    C28A C27 H27C . . 108.7 ?
    O26 C27 H27C . . 108.9 ?
    C28A C27 H27D . . 108.6 ?
    O26 C27 H27D . . 109.3 ?
    H27C C27 H27D . . 107.9 ?
    C28 C27 H27A . . 108.7 ?
    O26 C27 H27A . . 108.7 ?
    C28 C27 H27B . . 108.4 ?
    O26 C27 H27B . . 109.6 ?
    H27A C27 H27B . . 108.1 ?
    C27 C28 H28A . . 110.4 ?
    C27 C28 H28B . . 108.5 ?
    H28A C28 H28B . . 109.5 ?
    C27 C28 H28C . . 109.5 ?
    H28A C28 H28C . . 109.5 ?
    H28B C28 H28C . . 109.5 ?
    H28A C28 H28E . . 100.7 ?
    C27 C28A H28D . . 110.5 ?
    H28C C28A H28D . . 101.1 ?
    C27 C28A H28E . . 109.0 ?
    H28D C28A H28E . . 109.5 ?
    C27 C28A H28F . . 108.9 ?
    H28D C28A H28F . . 109.5 ?
    H28E C28A H28F . . 109.5 ?
    C15 C29 H29A . . 109.1 ?
    C15 C29 H29B . . 110.3 ?
    H29A C29 H29B . . 109.5 ?
    C15 C29 H29C . . 109.0 ?
    H29A C29 H29C . . 109.5 ?
    H29B C29 H29C . . 109.5 ?
    C15 C30 H30A . . 109.5 ?
    C15 C30 H30B . . 108.7 ?
    H30A C30 H30B . . 109.5 ?
    C15 C30 H30C . . 110.3 ?
    H30A C30 H30C . . 109.5 ?
    H30B C30 H30C . . 109.5 ?
    C20 C31 H31A . . 109.8 ?
    C20 C31 H31B . . 109.2 ?
    H31A C31 H31B . . 109.4 ?
    C20 C31 H31C . . 109.5 ?
    H31A C31 H31C . . 109.5 ?
    H31B C31 H31C . . 109.5 ?
    O33 C32 O34 . . 123.5(2) ?
    O33 C32 C20 . . 125.1(2) ?
    O34 C32 C20 . . 111.3(2) ?
    C32 O34 C35 . . 115.9(2) ?
    C36A C35 O34 . . 108.3(5) ?
    C36 C35 O34 . . 109.9(2) ?
    C36A C35 H35C . . 109.8 ?
    O34 C35 H35C . . 110.0 ?
    C36A C35 H35D . . 109.7 ?
    O34 C35 H35D . . 110.5 ?
    H35C C35 H35D . . 108.6 ?
    C36 C35 H35A . . 110.0 ?
    O34 C35 H35A . . 109.8 ?
    C36 C35 H35B . . 109.0 ?
    O34 C35 H35B . . 109.5 ?
    H35A C35 H35B . . 108.6 ?
    C35 C36 H36A . . 110.0 ?
    C35 C36 H36B . . 108.9 ?
    H36A C36 H36B . . 109.5 ?
    C35 C36 H36C . . 109.5 ?
    H36A C36 H36C . . 109.5 ?
    H36B C36 H36C . . 109.5 ?
    C35 C36A H36D . . 110.6 ?
    H36C C36A H36D . . 101.6 ?
    C35 C36A H36E . . 108.9 ?
    H36D C36A H36E . . 109.5 ?
    C35 C36A H36F . . 108.8 ?
    H36D C36A H36F . . 109.5 ?
    H36E C36A H36F . . 109.5 ?
loop_
    _geom_torsion_atom_site_label_1
    _geom_torsion_atom_site_label_2
    _geom_torsion_atom_site_label_3
    _geom_torsion_atom_site_label_4
    _geom_torsion_site_symmetry_1
    _geom_torsion_site_symmetry_2
    _geom_torsion_site_symmetry_3
    _geom_torsion_site_symmetry_4
    _geom_torsion
    _geom_torsion_publ_flag
    C4 N1 C1 C2 . . . . -0.6(3) ?
    C4 N1 C1 C20 . . . . -177.20(18) ?
    N1 C1 C2 C3 . . . . 0.4(3) ?
    C20 C1 C2 C3 . . . . 176.5(2) ?
    C1 C2 C3 C4 . . . . 0.0(3) ?
    C2 C3 C4 N1 . . . . -0.4(2) ?
    C2 C3 C4 C5 . . . . -176.6(2) ?
    C1 N1 C4 C3 . . . . 0.6(3) ?
    C1 N1 C4 C5 . . . . 177.35(19) ?
    C3 C4 C5 C6 . . . . -146.8(2) ?
    N1 C4 C5 C6 . . . . 37.4(3) ?
    C3 C4 C5 C21 . . . . 93.5(3) ?
    N1 C4 C5 C21 . . . . -82.2(2) ?
    C3 C4 C5 C22 . . . . -25.3(3) ?
    N1 C4 C5 C22 . . . . 158.90(19) ?
    C9 N2 C6 C7 . . . . -0.1(2) ?
    C9 N2 C6 C5 . . . . -179.93(19) ?
    C4 C5 C6 C7 . . . . -114.5(3) ?
    C21 C5 C6 C7 . . . . 5.5(3) ?
    C22 C5 C6 C7 . . . . 125.2(3) ?
    C4 C5 C6 N2 . . . . 65.3(3) ?
    C21 C5 C6 N2 . . . . -174.73(19) ?
    C22 C5 C6 N2 . . . . -55.0(3) ?
    N2 C6 C7 C8 . . . . -0.4(2) ?
    C5 C6 C7 C8 . . . . 179.4(2) ?
    C6 C7 C8 C9 . . . . 0.8(3) ?
    C7 C8 C9 N2 . . . . -0.8(3) ?
    C7 C8 C9 C10 . . . . 174.5(2) ?
    C6 N2 C9 C8 . . . . 0.6(2) ?
    C6 N2 C9 C10 . . . . -175.44(19) ?
    C8 C9 C10 C11 . . . . 125.4(3) ?
    N2 C9 C10 C11 . . . . -59.8(3) ?
    C8 C9 C10 C23 . . . . -112.7(3) ?
    N2 C9 C10 C23 . . . . 62.2(3) ?
    C8 C9 C10 C24 . . . . 3.3(3) ?
    N2 C9 C10 C24 . . . . 178.14(19) ?
    C14 N3 C11 C12 . . . . 0.4(2) ?
    C14 N3 C11 C10 . . . . 177.46(19) ?
    C9 C10 C11 C12 . . . . 126.1(3) ?
    C23 C10 C11 C12 . . . . 4.2(3) ?
    C24 C10 C11 C12 . . . . -115.5(3) ?
    C9 C10 C11 N3 . . . . -50.1(3) ?
    C23 C10 C11 N3 . . . . -172.0(2) ?
    C24 C10 C11 N3 . . . . 68.3(3) ?
    N3 C11 C12 C13 . . . . -0.3(3) ?
    C10 C11 C12 C13 . . . . -177.0(2) ?
    C11 C12 C13 C14 . . . . 0.2(3) ?
    C12 C13 C14 N3 . . . . 0.1(2) ?
    C12 C13 C14 C15 . . . . -176.7(2) ?
    C11 N3 C14 C13 . . . . -0.3(2) ?
    C11 N3 C14 C15 . . . . 177.00(18) ?
    C13 C14 C15 C16 . . . . -137.3(3) ?
    N3 C14 C15 C16 . . . . 46.3(3) ?
    C13 C14 C15 C29 . . . . 102.7(3) ?
    N3 C14 C15 C29 . . . . -73.7(3) ?
    C13 C14 C15 C30 . . . . -15.9(3) ?
    N3 C14 C15 C30 . . . . 167.72(19) ?
    C19 N4 C16 C17 . . . . -0.9(3) ?
    C19 N4 C16 C15 . . . . -179.13(19) ?
    C14 C15 C16 C17 . . . . -112.8(3) ?
    C29 C15 C16 C17 . . . . 7.6(3) ?
    C30 C15 C16 C17 . . . . 126.4(3) ?
    C14 C15 C16 N4 . . . . 64.9(3) ?
    C29 C15 C16 N4 . . . . -174.8(2) ?
    C30 C15 C16 N4 . . . . -55.9(3) ?
    N4 C16 C17 C18 . . . . 0.5(3) ?
    C15 C16 C17 C18 . . . . 178.5(2) ?
    C16 C17 C18 C19 . . . . 0.0(3) ?
    C17 C18 C19 N4 . . . . -0.5(3) ?
    C17 C18 C19 C20 . . . . 179.8(2) ?
    C16 N4 C19 C18 . . . . 0.9(3) ?
    C16 N4 C19 C20 . . . . -179.41(19) ?
    C18 C19 C20 C1 . . . . 120.4(3) ?
    N4 C19 C20 C1 . . . . -59.2(3) ?
    C18 C19 C20 C31 . . . . -0.7(3) ?
    N4 C19 C20 C31 . . . . 179.66(19) ?
    C18 C19 C20 C32 . . . . -124.5(3) ?
    N4 C19 C20 C32 . . . . 55.9(3) ?
    C2 C1 C20 C19 . . . . 137.3(2) ?
    N1 C1 C20 C19 . . . . -47.1(3) ?
    C2 C1 C20 C31 . . . . -101.4(3) ?
    N1 C1 C20 C31 . . . . 74.3(3) ?
    C2 C1 C20 C32 . . . . 18.9(3) ?
    N1 C1 C20 C32 . . . . -165.5(2) ?
    C11 C10 C24 O25 . . . . 138.4(3) ?
    C9 C10 C24 O25 . . . . -100.4(3) ?
    C23 C10 C24 O25 . . . . 17.2(3) ?
    C11 C10 C24 O26 . . . . -44.0(3) ?
    C9 C10 C24 O26 . . . . 77.3(2) ?
    C23 C10 C24 O26 . . . . -165.12(19) ?
    O25 C24 O26 C27 . . . . -3.1(4) ?
    C10 C24 O26 C27 . . . . 179.1(2) ?
    C24 O26 C27 C28 . . . . 88.2(4) ?
    C24 O26 C27 C28A . . . . 165.5(6) ?
    C19 C20 C32 O33 . . . . -37.8(3) ?
    C1 C20 C32 O33 . . . . 82.2(3) ?
    C31 C20 C32 O33 . . . . -159.8(2) ?
    C19 C20 C32 O34 . . . . 145.66(19) ?
    C1 C20 C32 O34 . . . . -94.3(2) ?
    C31 C20 C32 O34 . . . . 23.6(3) ?
    O33 C32 O34 C35 . . . . -5.7(3) ?
    C20 C32 O34 C35 . . . . 170.92(19) ?
    C32 O34 C35 C36A . . . . -107.8(8) ?
    C32 O34 C35 C36 . . . . -177.0(2) ?
loop_
    _geom_hbond_atom_site_label_D
    _geom_hbond_atom_site_label_H
    _geom_hbond_atom_site_label_A
    _geom_hbond_site_symmetry_A
    _geom_hbond_distance_DH
    _geom_hbond_distance_HA
    _geom_hbond_distance_DA
    _geom_hbond_angle_DHA
    N2 H2N O25 2_655 0.86(2) 2.37(2) 3.211(3) 167(2)
data_global
_journal_date_recd_electronic     2009-10-09
_journal_date_accepted     2009-11-13
_journal_name_full     'Acta Crystallographica, Section E'
_journal_year     2009
_journal_volume     65
_journal_issue     12
_journal_page_first     o3157
_journal_page_last     o3157
_journal_paper_category     QO
_journal_coeditor_code     OM2288
_publ_contact_author_name     'Ahmet Akar'
_publ_contact_author_address
;
Istanbul Technical University, Faculty of Science and Letters, Department of
Chemistry, 34469 Maslak, Istanbul, TURKEY
;
_publ_contact_author_email     'akara@itu.edu.tr'
_publ_contact_author_fax     '+902122856386'
_publ_contact_author_phone     '+902122853247'
_publ_section_title
;
A diester functionalized calix[4]pyrrole
;
loop_
    _publ_author_name
    _publ_author_footnote
    _publ_author_address
    'Aydogan, Abdullah' .
;
Istanbul Technical University, Faculty of Science and Letters
Department of Chemistry, 34469 Maslak, Istanbul, Turkey
;
    'Akar, Ahmet' .
;
Istanbul Technical University, Faculty of Science and Letters
Department of Chemistry, 34469 Maslak, Istanbul, Turkey
;
_publ_section_synopsis     .
