# Supplementary material for: 5,10,10,15,20,20-Hexamethylcalix[4]pyrrole 5,15-diethyl diester
Source: Acta Crystallogr Sect E Struct Rep Online. 2009 Nov 21;65(Pt 12):o3157. doi: 10.1107/S1600536809048260 (PMC2971747; doi:10.1107/S1600536809048260)
Supplement: Supplementary file 2 [file e-65-o3157-Isup2.hkl]

#
# h,k,l, Fc-squared, Fo-squared, sigma(Fo-squared) and status flag
#
data_I
_shelx_title ' try disorder model'
_shelx_refln_list_code          4
_shelx_F_calc_maximum      224.48
_exptl_crystal_F_000      1168.00
_reflns_d_resolution_high  0.7703
 
loop_
 _symmetry_equiv_pos_as_xyz
 'x, y, z'
 '-x+1/2, y+1/2, -z+1/2'
 '-x, -y, -z'
 'x-1/2, -y-1/2, z-1/2'
 
_cell_length_a    10.4392
_cell_length_b    11.6453
_cell_length_c    24.0488
_cell_angle_alpha  90.000
_cell_angle_beta   95.380
_cell_angle_gamma  90.000
 
_shelx_F_squared_multiplier     1.000
 
loop_
 _refln_index_h
 _refln_index_k
 _refln_index_l
 _refln_F_squared_calc
 _refln_F_squared_meas
 _refln_F_squared_sigma
 _refln_observed_status
   2   0   0     4973.86     4646.67    131.37 o
   4   0   0    15778.34    16516.10    374.01 o
   6   0   0      200.37      208.83     12.53 o
   8   0   0      109.13      114.84     20.88 o
  10   0   0      138.90       93.96     27.14 o
  12   0   0       52.33       54.29     41.76 o
   2   1   0       21.42       36.57      4.43 o
   3   1   0      755.38      764.04     15.05 o
   4   1   0       12.41        6.26      4.43 o
   5   1   0      393.15      458.50     13.29 o
   6   1   0       72.32       71.10     15.66 o
   7   1   0       85.27       67.81     18.79 o
   8   1   0       24.49       18.79      8.86 o
   9   1   0       44.69       24.18     13.97 o
  10   1   0       42.67       26.10     17.72 o
  11   1   0      274.76      349.32     35.35 o
  12   1   0       99.74      110.63     27.05 o
  13   1   0        2.76       85.60    100.22 o
   0   2   0     6180.51     5668.16    253.58 o
   1   2   0      995.82     1099.97     24.13 o
   2   2   0      546.03      511.70     12.50 o
   3   2   0      396.64      404.11     11.54 o
   4   2   0      440.67      443.05     11.82 o
   5   2   0      451.58      484.64     14.77 o
   6   2   0       19.47        7.02      8.02 o
   7   2   0        1.68        1.33      8.35 o
   8   2   0      151.24      128.82     17.75 o
   9   2   0      117.99      116.97     16.24 o
  10   2   0      566.20      560.84     30.25 o
  11   2   0      122.85      207.95     29.42 o
  12   2   0       30.91       33.41     35.49 o
  13   2   0       14.44        4.18     48.02 o
   1   3   0    11931.74    12153.06    226.96 o
   2   3   0      184.68      180.71      7.38 o
   3   3   0      232.46      172.51     14.62 o
   4   3   0        0.33       -6.03      6.52 o
   5   3   0     2819.50     2946.99     71.34 o
   6   3   0      321.59      304.04     17.75 o
   7   3   0      358.36      307.48     16.93 o
   8   3   0     1469.55     1556.92     52.96 o
   9   3   0       10.76      -12.53     16.24 o
  10   3   0       17.05       26.03     22.00 o
  11   3   0       22.34       32.42     52.20 o
  12   3   0        0.21       91.87     48.02 o
  13   3   0        0.02      -20.88     39.67 o
   0   4   0     2121.86     2149.27     48.29 o
   1   4   0      127.58      135.55      7.31 o
   2   4   0       63.27       62.27      9.40 o
   3   4   0     2719.43     2808.38     64.44 o
   4   4   0     2543.23     2558.72     56.03 o
   5   4   0     1056.30     1065.57     30.27 o
   6   4   0      791.81      851.04     23.96 o
   7   4   0      255.08      228.50     16.04 o
   8   4   0      142.46      125.11     16.93 o
   9   4   0       24.79       33.04     16.93 o
  10   4   0        1.86       11.14     19.89 o
  11   4   0       11.69       39.67     41.76 o
  12   4   0        0.08       39.67     41.76 o
  13   4   0      110.53       70.99     54.29 o
   1   5   0     3078.76     3130.27     53.97 o
   2   5   0       98.79       93.96      8.02 o
   3   5   0      286.77      263.34     22.97 o
   4   5   0     1437.61     1426.52     33.45 o
   5   5   0      785.89      831.01     26.59 o
   6   5   0       83.15      100.27     13.29 o
   7   5   0        2.10        9.66     11.54 o
   8   5   0       49.47       49.07     14.76 o
   9   5   0        7.39       -1.45     16.55 o
  10   5   0       59.00       62.58     27.28 o
  11   5   0        4.03       41.76     39.67 o
  12   5   0        0.01       33.41     52.20 o
   0   6   0     7946.83     8385.38    213.02 o
   1   6   0     1094.71     1174.82     23.65 o
   2   6   0      996.92     1179.51     28.99 o
   3   6   0      575.51      547.17     18.53 o
   4   6   0      657.70      657.39     23.09 o
   5   6   0       95.61       82.00     11.54 o
   6   6   0      943.21     1001.24     30.92 o
   7   6   0        3.86        4.67     20.88 o
   8   6   0      783.56      812.66     65.80 o
   9   6   0      159.74      146.32     27.14 o
  10   6   0      183.54      154.52     45.94 o
  11   6   0       85.67      148.24     50.11 o
  12   6   0       18.23       25.05     41.76 o
   1   7   0      646.53      712.90     19.20 o
   2   7   0      540.08      566.10     17.00 o
   3   7   0        8.46       -6.26      8.02 o
   4   7   0       48.76       41.76     10.02 o
   5   7   0      151.36      172.05     15.45 o
   6   7   0      141.71       97.64     13.97 o
   7   7   0       22.45        2.56     19.83 o
   8   7   0        0.12       -2.09     14.74 o
   9   7   0        0.94       -6.12     21.07 o
  10   7   0        4.30      -35.49     41.76 o
  11   7   0        8.10      133.62     50.11 o
   0   8   0       57.73       33.31     14.23 o
   1   8   0        0.01       15.06     24.01 o
   2   8   0      760.20      878.73     26.10 o
   3   8   0      957.53     1022.55     32.63 o
   4   8   0      487.98      464.12     20.48 o
   5   8   0      396.85      420.29     33.42 o
   6   8   0      352.29      334.33     31.33 o
   7   8   0        4.51       19.64     15.45 o
   8   8   0       92.07       70.99     27.14 o
   9   8   0      112.70      152.42     48.02 o
  10   8   0       19.93       25.05     35.49 o
  11   8   0       61.76       29.23     85.60 o
   1   9   0      377.96      394.86     26.11 o
   2   9   0      462.27      462.95     22.01 o
   3   9   0       18.75       47.91     13.51 o
   4   9   0       44.48       54.22     15.03 o
   5   9   0      299.55      295.81     18.52 o
   6   9   0      733.47      753.35     37.60 o
   7   9   0        7.19       15.26     18.52 o
   8   9   0       25.71       60.55     35.49 o
   9   9   0       84.77       75.17     39.67 o
  10   9   0        2.38      -18.79     73.07 o
   0  10   0      113.19      107.30     22.76 o
   1  10   0      764.82      790.88     33.59 o
   2  10   0       23.83       18.04     13.62 o
   3  10   0       87.64       84.89     15.03 o
   4  10   0      367.82      411.72     30.28 o
   5  10   0        4.25        5.64     14.62 o
   6  10   0      396.10      319.43     81.45 o
   7  10   0      190.75      169.12     33.52 o
   8  10   0       14.95       21.75     39.67 o
   9  10   0        0.35       10.44     45.10 o
  10  10   0       18.71        0.00     83.51 o
   1  11   0       59.45       63.73     15.45 o
   2  11   0      214.42      212.59     24.08 o
   3  11   0        0.12      -13.00     17.39 o
   4  11   0      170.36      186.26     22.57 o
   5  11   0       45.00       13.22     41.76 o
   6  11   0        8.34      -18.79     29.88 o
   7  11   0        7.89       25.57     70.99 o
   8  11   0       62.28      -70.99     81.43 o
   9  11   0        0.29        4.87     41.08 o
   0  12   0       75.28       56.23     29.35 o
   1  12   0       57.75       34.00     33.41 o
   2  12   0        0.00      -19.10     20.88 o
   3  12   0        2.96      -16.97     21.18 o
   4  12   0       38.02       15.01     24.77 o
   5  12   0       96.04      133.97     48.59 o
   6  12   0      113.36       97.12     47.07 o
   7  12   0        0.98       93.95     68.90 o
   8  12   0       29.80      -14.62     60.55 o
   1  13   0       54.87       44.80     50.11 o
   2  13   0      331.31      368.08     42.81 o
   3  13   0       82.98      109.41     30.38 o
   4  13   0        0.53       65.97     48.13 o
   5  13   0       35.06       77.25     70.99 o
   6  13   0       26.65      -37.58     75.16 o
   0  14   0       34.22       38.88     46.98 o
   1  14   0        6.27       52.87     47.08 o
   2  14   0       23.48      -17.14     41.90 o
   3  14   0       28.49       50.11     66.81 o
   4  14   0       49.65       25.05     64.73 o
   5  14   0       19.37      125.27     83.51 o
 -13   0   1       37.97       77.25     66.81 o
 -11   0   1       48.45       81.43     33.41 o
  -9   0   1     1344.60     1444.07     58.52 o
  -7   0   1       88.34       75.17     14.62 o
  -5   0   1      797.13      817.15     25.08 o
  -3   0   1     1987.97     1943.19     56.60 o
   3   0   1    28507.63    29214.70    554.83 o
   5   0   1     2881.47     3073.49     77.52 o
   7   0   1     1484.70     1590.92     48.08 o
   9   0   1      251.72      206.73     31.32 o
  11   0   1       14.16       12.53     35.49 o
  13   0   1       19.38       41.76     91.87 o
 -13   1   1        4.30      -80.00     58.30 o
 -12   1   1       91.61       82.94     49.07 o
 -11   1   1       10.48       17.82     20.51 o
 -10   1   1      238.35      267.35     25.10 o
  -9   1   1     1034.16     1073.44     37.65 o
  -8   1   1      822.34      780.20     27.16 o
  -7   1   1       28.12       54.29      9.51 o
  -6   1   1      321.27      298.04     20.89 o
  -5   1   1     2096.90     2031.39     39.96 o
  -4   1   1        1.73        2.68      5.01 o
  -3   1   1      846.00      907.92     18.09 o
  -2   1   1    10703.47    10269.62    246.52 o
   2   1   1     5875.23     5761.76    107.79 o
   3   1   1    34576.91    35294.24    514.88 o
   4   1   1       13.20       24.13      6.52 o
   5   1   1     1218.71     1393.42     28.80 o
   6   1   1       64.74       64.24      8.02 o
   7   1   1       40.82       29.07      9.51 o
   8   1   1       78.57       96.76     12.48 o
   9   1   1        0.92        5.50     19.83 o
  10   1   1       78.17       65.40     18.41 o
  11   1   1        0.11        1.04     24.01 o
  12   1   1       13.92       41.49     30.27 o
  13   1   1       28.07       50.11     62.64 o
 -13   2   1       36.94      -16.70     89.78 o
 -12   2   1       34.32       50.11     41.76 o
 -11   2   1       82.04       60.51     34.45 o
 -10   2   1      110.59       76.65     19.57 o
  -9   2   1       74.53       37.58     14.54 o
  -8   2   1      232.34      225.54     16.04 o
  -7   2   1        6.45       -1.04      8.49 o
  -6   2   1      248.86      230.02     11.00 o
  -5   2   1      200.65      206.77     10.34 o
  -4   2   1      168.83      176.39      8.35 o
  -3   2   1     2809.84     2829.64     53.93 o
  -2   2   1     9482.86     8974.13    215.73 o
  -1   2   1     8755.42     8250.93    153.61 o
   0   2   1       84.42       68.98      2.95 o
   1   2   1     2266.85     2014.40     48.14 o
   2   2   1        7.54       10.44      5.91 o
   3   2   1      140.31      119.27      6.95 o
   4   2   1      660.78      638.40     16.72 o
   5   2   1     1612.80     1750.76     36.98 o
   6   2   1     1275.95     1307.82     32.40 o
   7   2   1       10.26       26.34     10.44 o
   8   2   1     1034.70     1086.88     31.53 o
   9   2   1       62.58       66.52     20.88 o
  10   2   1      579.84      589.25     36.55 o
  11   2   1       36.34       23.46     23.95 o
  12   2   1      129.61       73.08     48.02 o
  13   2   1       50.37       75.16     50.11 o
 -13   3   1        8.36        4.18     50.11 o
 -12   3   1       85.94       89.78     39.67 o
 -11   3   1        9.89       -7.16     20.51 o
 -10   3   1      177.68      210.25     26.45 o
  -9   3   1      298.13      315.06     21.37 o
  -8   3   1       25.30        0.86     14.62 o
  -7   3   1      988.88     1010.38     27.07 o
  -6   3   1     1946.46     2149.76     48.71 o
  -5   3   1      800.46      858.48     24.08 o
  -4   3   1      317.75      389.34     14.55 o
  -3   3   1      254.40      231.87     10.03 o
  -2   3   1      469.40      431.60     11.01 o
  -1   3   1     7521.24     7146.52    131.39 o
   0   3   1     6337.00     6760.81    118.75 o
   1   3   1      816.53      861.19     19.05 o
   2   3   1     6057.66     5858.38    138.39 o
   3   3   1        7.15        4.41      7.31 o
   4   3   1      801.51      774.87     23.10 o
   5   3   1      128.79      127.99     10.02 o
   6   3   1      275.95      301.24     16.04 o
   7   3   1        4.45       -7.52     10.42 o
   8   3   1      557.76      471.93     30.24 o
   9   3   1      304.98      280.81     34.46 o
  10   3   1       14.79       31.84     20.51 o
  11   3   1      437.43      511.25     39.54 o
  12   3   1       99.87       39.67     43.85 o
  13   3   1       11.80       16.70     48.02 o
 -13   4   1       18.76       -6.26     52.20 o
 -12   4   1        1.16      -18.79     43.84 o
 -11   4   1       43.02       54.29     33.41 o
 -10   4   1       33.25       47.56     19.89 o
  -9   4   1       33.87       28.66     16.04 o
  -8   4   1      118.74      136.52     16.93 o
  -7   4   1      895.70      872.41     48.05 o
  -6   4   1      410.20      377.48     16.25 o
  -5   4   1      337.63      366.78     20.89 o
  -4   4   1     1880.09     1996.73     44.09 o
  -3   4   1      169.53      185.20      8.02 o
  -2   4   1      211.22      245.00     12.53 o
  -1   4   1      514.62      448.28     10.34 o
   0   4   1      804.60      805.62     17.56 o
   1   4   1       68.52       92.97      6.52 o
   2   4   1        5.30       -1.79      5.01 o
   3   4   1        1.43       -5.22      7.38 o
   4   4   1        0.34        9.19      9.40 o
   5   4   1      377.78      366.46     16.56 o
   6   4   1       48.50       50.83     11.00 o
   7   4   1       97.63       87.27     13.29 o
   8   4   1      137.09      130.60     18.41 o
   9   4   1       57.96       45.86     30.28 o
  10   4   1       19.58       11.79     20.12 o
  11   4   1       76.53       81.43     45.93 o
  12   4   1        4.36      -45.93     45.93 o
 -12   5   1        4.66       -8.35     41.76 o
 -11   5   1      183.31      229.69     52.20 o
 -10   5   1       68.28      102.34     23.48 o
  -9   5   1       12.72       19.83     14.76 o
  -8   5   1       58.56       58.46     14.76 o
  -7   5   1       19.34        6.26     10.02 o
  -6   5   1        3.32        3.13     31.32 o
  -5   5   1      993.12     1023.13     26.48 o
  -4   5   1       61.28       53.43      7.38 o
  -3   5   1      419.61      504.31     41.78 o
  -2   5   1      841.11      855.00     18.43 o
  -1   5   1     1892.54     2073.01     38.40 o
   0   5   1      915.34      990.72     19.91 o
   1   5   1      781.34      685.54     15.46 o
   2   5   1       57.41       44.55      8.02 o
   3   5   1     1295.71     1415.57     35.97 o
   4   5   1     1354.99     1345.45     31.05 o
   5   5   1        0.33       -1.25     11.00 o
   6   5   1       89.14       71.82     13.04 o
   7   5   1      997.20     1124.17     57.46 o
   8   5   1      219.59      235.93     31.32 o
   9   5   1        4.49        5.48     17.53 o
  10   5   1        0.29       20.74     22.97 o
  11   5   1      365.85      396.77     52.21 o
  12   5   1       20.75       48.02     45.93 o
 -12   6   1        2.17       14.61     39.67 o
 -11   6   1       12.57      -48.02     41.76 o
 -10   6   1       76.26      173.30     41.76 o
  -9   6   1      257.61      270.13     19.89 o
  -8   6   1      152.68      139.84     16.04 o
  -7   6   1      297.31      299.01     21.37 o
  -6   6   1      992.22      940.14     28.57 o
  -5   6   1        0.27       18.47      9.51 o
  -4   6   1      450.90      435.56     16.25 o
  -3   6   1       39.48       22.55      6.95 o
  -2   6   1        6.31       -0.46      6.52 o
  -1   6   1      331.64      324.92     11.00 o
   0   6   1      873.13      830.76     19.21 o
   1   6   1     4316.68     4885.55     82.24 o
   2   6   1       29.60       22.78      8.35 o
   3   6   1      187.61      195.08     11.98 o
   4   6   1       19.48       19.49     26.10 o
   5   6   1      412.51      400.57     19.03 o
   6   6   1       12.45        2.51     11.00 o
   7   6   1      242.12      221.09     19.89 o
   8   6   1      238.93      270.30     23.49 o
   9   6   1        2.57       11.81     21.07 o
  10   6   1        1.09      -59.50     39.67 o
  11   6   1       80.83       83.52     52.20 o
  12   6   1        0.14        4.18     41.76 o
 -11   7   1        0.00      -18.79     39.67 o
 -10   7   1      103.00      171.21     39.67 o
  -9   7   1       30.87       11.21     19.89 o
  -8   7   1       16.63       -1.49     26.10 o
  -7   7   1      310.74      264.27     22.15 o
  -6   7   1        1.53      -10.44     10.42 o
  -5   7   1       77.56       85.19     11.81 o
  -4   7   1        0.20       -9.48      8.85 o
  -3   7   1      169.59      157.03     11.97 o
  -2   7   1        0.79       16.70     15.66 o
  -1   7   1       16.56        2.09     11.48 o
   0   7   1       67.30       57.98      9.13 o
   1   7   1       41.22       63.62      8.50 o
   2   7   1      134.06      125.29     10.74 o
   3   7   1     2460.95     2526.61     68.37 o
   4   7   1      320.30      297.48     16.55 o
   5   7   1        2.78       -2.61     11.54 o
   6   7   1       85.63       85.41     16.55 o
   7   7   1       53.53       31.32     13.29 o
   8   7   1       40.39       60.55     22.97 o
   9   7   1        8.26       32.28     27.28 o
  10   7   1        4.08       62.64     50.11 o
  11   7   1       92.28       43.85     58.46 o
 -11   8   1       26.82      -66.81     85.60 o
 -10   8   1        1.79       83.51     48.02 o
  -9   8   1       16.76       16.70     41.76 o
  -8   8   1        7.35       16.70     37.58 o
  -7   8   1      142.79      104.86     20.88 o
  -6   8   1       36.51       39.00     36.54 o
  -5   8   1        7.68        9.00     11.54 o
  -4   8   1      118.65      119.17     13.51 o
  -3   8   1     1946.12     2004.90     61.69 o
  -2   8   1      130.10      117.48     13.57 o
  -1   8   1       41.76       41.18     14.62 o
   0   8   1       13.91       26.82      8.85 o
   1   8   1      633.58      682.27     21.08 o
   2   8   1      643.59      710.27     26.11 o
   3   8   1       23.32       29.10     11.54 o
   4   8   1      749.19      792.50     28.15 o
   5   8   1      605.02      564.70     40.73 o
   6   8   1      921.04      950.43     36.14 o
   7   8   1      416.80      451.64     28.55 o
   8   8   1      260.25      257.63     53.25 o
   9   8   1        3.10       -2.09     39.67 o
  10   8   1        3.18        8.35     37.58 o
  11   8   1       11.02        2.09     73.08 o
 -10   9   1        2.14       50.11     60.55 o
  -9   9   1        3.35      -58.46     48.02 o
  -8   9   1        1.29      -29.23     58.46 o
  -7   9   1      119.53      110.66     18.93 o
  -6   9   1      147.01      132.98     27.14 o
  -5   9   1      136.13      114.75     16.70 o
  -4   9   1      890.26      979.24     45.96 o
  -3   9   1      211.58      206.75     16.04 o
  -2   9   1      366.29      319.42     27.15 o
  -1   9   1        3.55        6.86     10.02 o
   0   9   1      549.86      637.88     24.33 o
   1   9   1       92.46      125.63     14.50 o
   2   9   1       72.17       57.49     14.62 o
   3   9   1      132.83      127.28     13.90 o
   4   9   1      312.23      289.45     24.02 o
   5   9   1      702.90      774.00     60.58 o
   6   9   1        2.77      -28.28     18.85 o
   7   9   1       31.19       20.51     19.28 o
   8   9   1       54.62       33.91     27.14 o
   9   9   1       18.35      -43.85     41.76 o
  10   9   1       28.33      -93.95     79.34 o
 -10  10   1       22.54      -40.09     80.38 o
  -9  10   1       13.03       11.83     37.35 o
  -8  10   1       68.47       53.00     37.04 o
  -7  10   1        3.21      -38.92     25.95 o
  -6  10   1      268.98      363.41     93.97 o
  -5  10   1      320.29      345.62     23.08 o
  -4  10   1      161.52      181.43     18.06 o
  -3  10   1        3.01        6.39     12.53 o
  -2  10   1      203.83      180.86     18.48 o
  -1  10   1       51.78       58.46     12.33 o
   0  10   1       22.92       10.79     15.66 o
   1  10   1        4.33       15.49     12.62 o
   2  10   1       37.58       18.03     16.04 o
   3  10   1        0.69       -3.48     13.04 o
   4  10   1       10.47        6.09     16.99 o
   5  10   1       37.01       53.24     21.92 o
   6  10   1       20.45        9.80     18.52 o
   7  10   1      583.83      671.36     50.24 o
   8  10   1       21.05       19.61     37.11 o
   9  10   1       11.93       56.37     64.72 o
  10  10   1        0.39       -4.18    102.30 o
  -9  11   1        2.52      -90.82     60.55 o
  -8  11   1       52.04       66.81     64.73 o
  -7  11   1       14.87       35.62     48.65 o
  -6  11   1        8.03       22.12     26.91 o
  -5  11   1        0.05       23.47     17.89 o
  -4  11   1       33.83       -3.18     16.55 o
  -3  11   1       61.73       68.80     20.72 o
  -2  11   1       11.32       25.86     17.39 o
  -1  11   1      722.79      683.75     32.46 o
   0  11   1       98.92       54.65     15.81 o
   1  11   1        8.68       14.62     15.03 o
   2  11   1      110.22       95.42     39.67 o
   3  11   1       39.55       32.15     17.37 o
   4  11   1        0.72        6.93     18.06 o
   5  11   1        0.81      -15.24     19.88 o
   6  11   1       65.67       72.26     30.38 o
   7  11   1       31.19       48.31     47.15 o
   8  11   1       40.64       27.14     41.76 o
   9  11   1      206.14      204.05     82.48 o
  -8  12   1        0.40       62.64     91.87 o
  -7  12   1       13.04      -66.81     77.25 o
  -6  12   1        0.35       74.48     45.01 o
  -5  12   1       12.59       60.11     47.06 o
  -4  12   1        0.03       21.71     23.03 o
  -3  12   1      182.61       99.83     30.28 o
  -2  12   1       36.89       -1.04     19.28 o
  -1  12   1        1.84      -16.63     19.83 o
   0  12   1        3.45       10.44     30.27 o
   1  12   1      191.39      238.00     29.69 o
   2  12   1      124.15      141.87     32.36 o
   3  12   1       38.25       19.94     20.47 o
   4  12   1       26.87       24.28     24.90 o
   5  12   1       51.25       67.10     28.74 o
   6  12   1        0.38      -53.64     47.56 o
   7  12   1       12.62       -2.09     79.34 o
   8  12   1        1.27       56.37     87.69 o
  -6  13   1       13.73      -39.67     56.37 o
  -5  13   1       79.82       56.37     58.46 o
  -4  13   1        1.45       12.53     36.91 o
  -3  13   1       46.11       35.49     60.55 o
  -2  13   1        0.85        4.03     23.36 o
  -1  13   1        0.56       28.72     26.57 o
   0  13   1       54.58       33.68     22.56 o
   1  13   1       45.99       49.19     29.71 o
   2  13   1       11.28      -14.62     32.23 o
   3  13   1       61.77       60.85     34.38 o
   4  13   1       53.10       87.92     49.32 o
   5  13   1      152.18      169.13     79.34 o
   6  13   1        5.59      -37.58     70.99 o
  -5  14   1        8.06       66.81     81.43 o
  -4  14   1       77.09       31.32     79.34 o
  -3  14   1       49.70        2.09     62.64 o
  -2  14   1      112.72      138.58     54.66 o
  -1  14   1       29.80       26.10     38.39 o
   0  14   1       15.77      -23.75     37.58 o
   1  14   1        1.62       -5.58     32.40 o
   2  14   1       29.73       28.82     42.87 o
   3  14   1        5.04      -12.49     44.63 o
   4  14   1       22.73       20.88     73.08 o
   5  14   1        1.10      -18.79     73.07 o
   0  15   1        8.76      -54.28     58.46 o
 -12   0   2       21.99       31.32     37.58 o
 -10   0   2      329.48      327.86     41.77 o
  -8   0   2        1.79        6.26     12.53 o
  -6   0   2       60.97       37.58     10.44 o
  -4   0   2       56.37       41.76      8.35 o
  -2   0   2    36540.41    35287.21   1000.93 o
   2   0   2    50390.54    51945.44   1030.25 o
   4   0   2     9964.29    10525.87    211.79 o
   6   0   2     2180.12     2094.49     56.49 o
   8   0   2     3111.29     3317.15    115.11 o
  10   0   2      170.28       89.79     31.32 o
  12   0   2       97.57      125.28     48.02 o
 -13   1   2       14.91       61.59     48.72 o
 -12   1   2       54.89       52.29     30.90 o
 -11   1   2       16.14       45.93     27.14 o
 -10   1   2      239.47      213.63     20.47 o
  -9   1   2       70.21       88.71     39.67 o
  -8   1   2      413.60      441.72     30.28 o
  -7   1   2      346.50      357.54     16.93 o
  -6   1   2       74.94       81.86      8.02 o
  -5   1   2      880.23      881.26     19.91 o
  -4   1   2       10.58        7.31      4.43 o
  -3   1   2        8.76       11.93      6.26 o
  -2   1   2     1724.67     1652.61     35.25 o
  -1   1   2     1517.97     1415.30     31.08 o
   1   1   2     2593.45     2303.53     69.55 o
   2   1   2       96.77       84.69      4.43 o
   3   1   2     1943.90     1808.72     31.43 o
   4   1   2     1447.06     1548.57     32.14 o
   5   1   2      508.15      449.55     13.98 o
   6   1   2       35.82       14.20     12.53 o
   7   1   2        1.38       26.10     10.33 o
   8   1   2      960.87      960.15     30.04 o
   9   1   2       95.64       54.64     22.97 o
  10   1   2      128.66      146.13     24.33 o
  11   1   2        2.36       10.51     21.37 o
  12   1   2        6.55       -2.04     53.24 o
  13   1   2        0.30     -127.36     87.69 o
 -13   2   2       19.19       52.20     60.55 o
 -12   2   2       10.50      -16.70     68.90 o
 -11   2   2       12.11       15.83     21.18 o
 -10   2   2      155.93      143.56     20.51 o
  -9   2   2      857.94      922.16     32.40 o
  -8   2   2      243.28      232.09     17.54 o
  -7   2   2       68.62       94.14     10.33 o
  -6   2   2     1342.34     1538.00     38.99 o
  -5   2   2     1244.86     1174.41     27.08 o
  -4   2   2     3693.27     3939.21     77.60 o
  -3   2   2     1787.18     1580.04     40.21 o
  -2   2   2     1929.93     1749.42     31.85 o
  -1   2   2    24152.26    24044.81    434.45 o
   0   2   2      820.12      783.42     16.97 o
   1   2   2     2768.29     2596.26     59.26 o
   2   2   2      408.86      411.79     21.94 o
   3   2   2     5408.72     5315.10     97.03 o
   4   2   2     2002.53     1923.69     52.34 o
   5   2   2      772.27      742.10     45.97 o
   6   2   2      709.49      700.58     24.03 o
   7   2   2        5.13       14.45      9.51 o
   8   2   2       16.23       25.05     14.62 o
   9   2   2       21.89       -1.04     17.72 o
  10   2   2        2.54       -1.04     17.72 o
  11   2   2       51.46       62.99     30.24 o
  12   2   2       48.72       98.52     36.15 o
  13   2   2        1.70      -58.46     50.11 o
 -13   3   2        2.29      -66.81     87.69 o
 -12   3   2       32.38       14.62     41.76 o
 -11   3   2       10.22      -21.48     30.34 o
 -10   3   2        5.64       16.70     19.02 o
  -9   3   2      173.36      149.49     16.70 o
  -8   3   2        0.88       -3.37      9.51 o
  -7   3   2      210.16      208.51     13.04 o
  -6   3   2     1668.62     1696.91     40.48 o
  -5   3   2      166.54      107.95      8.50 o
  -4   3   2     5287.80     5542.17    125.96 o
  -3   3   2     4104.66     3988.76     73.51 o
  -2   3   2     1947.37     1796.87     34.79 o
  -1   3   2      153.60      171.49      6.27 o
   0   3   2      117.30      130.82      5.01 o
   1   3   2      254.14      277.89     10.34 o
   2   3   2     8828.79     8165.72    179.80 o
   3   3   2        1.19        9.40     11.48 o
   4   3   2      999.95     1074.34     25.58 o
   5   3   2       84.29       75.69     14.62 o
   6   3   2      129.90       95.81     34.45 o
   7   3   2        0.06       -9.19     11.00 o
   8   3   2        3.84       -4.18     14.76 o
   9   3   2      343.28      384.43     27.29 o
  10   3   2       44.04        8.18     21.92 o
  11   3   2       92.27      142.00     31.72 o
  12   3   2        0.04       35.49     37.58 o
  13   3   2        2.79       70.99     52.20 o
 -13   4   2       95.61      162.86     52.20 o
 -12   4   2       17.74      114.83     56.37 o
 -11   4   2      210.44      271.45     52.20 o
 -10   4   2       45.64       28.67     18.52 o
  -9   4   2      547.51      613.79     28.77 o
  -8   4   2      725.37      773.34     33.42 o
  -7   4   2     3440.75     3872.30     93.06 o
  -6   4   2      308.95      316.07     15.45 o
  -5   4   2      325.24      286.13     16.38 o
  -4   4   2      261.76      286.22     11.00 o
  -3   4   2     1693.65     1656.98     32.45 o
  -2   4   2       71.39       71.24      4.43 o
  -1   4   2      865.16      909.71     17.74 o
   0   4   2     1219.57     1121.94     20.55 o
   1   4   2     3754.50     3887.19     81.03 o
   2   4   2     1038.84     1011.32     23.11 o
   3   4   2      127.38      119.94     10.44 o
   4   4   2       32.11       59.67     10.33 o
   5   4   2       76.21       42.55      9.51 o
   6   4   2      204.08      180.02     15.66 o
   7   4   2      265.91      229.99     16.55 o
   8   4   2        2.89        9.05     15.66 o
   9   4   2      783.57      783.20     41.28 o
  10   4   2      275.91      339.82     62.65 o
  11   4   2       91.78       83.25     30.28 o
  12   4   2       94.35       58.46     43.85 o
 -12   5   2        6.07      -48.02     39.67 o
 -11   5   2        2.76      -12.53     41.76 o
 -10   5   2       11.91       43.85     33.41 o
  -9   5   2       42.45       26.38     27.14 o
  -8   5   2      187.50      148.64     19.84 o
  -7   5   2      196.29      203.34     15.45 o
  -6   5   2      141.58      125.89     12.49 o
  -5   5   2      563.43      540.61     18.80 o
  -4   5   2        6.52       20.46      7.31 o
  -3   5   2       18.26       25.00      5.01 o
  -2   5   2     1037.18     1060.61     21.40 o
  -1   5   2     6651.15     7085.42    141.82 o
   0   5   2      166.15      208.79     16.71 o
   1   5   2      866.31      870.75     29.26 o
   2   5   2        5.32        6.50      6.52 o
   3   5   2        4.35       13.86     10.44 o
   4   5   2     1635.23     1773.74     58.56 o
   5   5   2        2.84       -1.45      9.51 o
   6   5   2      403.90      442.76     18.53 o
   7   5   2       90.78       69.45     14.54 o
   8   5   2      513.97      543.39     37.59 o
   9   5   2       14.27       24.73     23.48 o
  10   5   2      215.26      236.67     30.07 o
  11   5   2        8.81       27.14     41.76 o
  12   5   2        2.98       29.23     52.20 o
 -12   6   2        2.81      -98.13     87.69 o
 -11   6   2       12.60       58.46     41.76 o
 -10   6   2       92.22      102.31     35.50 o
  -9   6   2       27.44        9.13     17.53 o
  -8   6   2      132.29      102.69     15.03 o
  -7   6   2       94.23       81.22     12.87 o
  -6   6   2     1431.82     1526.77     76.29 o
  -5   6   2      122.19      105.94     10.02 o
  -4   6   2       98.58       85.47     10.44 o
  -3   6   2       62.90       38.42      8.86 o
  -2   6   2     1643.79     1873.58     64.84 o
  -1   6   2     2360.35     2784.13     61.09 o
   0   6   2     1486.29     1617.83     34.51 o
   1   6   2     2182.21     2184.13     40.68 o
   2   6   2       17.21        0.00      8.35 o
   3   6   2        2.49       -6.44      8.49 o
   4   6   2       81.67      100.28     11.97 o
   5   6   2       20.51       12.53     10.33 o
   6   6   2      440.91      387.02     21.93 o
   7   6   2      162.98      169.59     37.59 o
   8   6   2       49.67       17.62     18.06 o
   9   6   2       54.02       28.65     21.37 o
  10   6   2        0.68       -7.16     25.05 o
  11   6   2      130.54      202.54     52.20 o
  12   6   2        1.78       16.70     56.37 o
 -12   7   2        1.31       14.61    100.22 o
 -11   7   2       41.79       -6.26     52.20 o
 -10   7   2      148.79      196.27     54.29 o
  -9   7   2        1.03        6.26     25.05 o
  -8   7   2       45.15        6.26     16.70 o
  -7   7   2      447.22      392.48     24.33 o
  -6   7   2      573.85      584.59     38.64 o
  -5   7   2        1.20        6.26     13.57 o
  -4   7   2      202.85      188.43     26.10 o
  -3   7   2      485.98      467.88     17.00 o
  -2   7   2        2.17        9.40     11.48 o
  -1   7   2      328.33      352.74     19.84 o
   0   7   2       12.01        8.82      6.52 o
   1   7   2      108.55      118.32      9.51 o
   2   7   2      457.07      478.04     34.46 o
   3   7   2      644.96      657.47     24.59 o
   4   7   2       15.83       29.35     12.53 o
   5   7   2      256.71      274.86     16.93 o
   6   7   2      483.21      518.61     25.06 o
   7   7   2        3.00        8.13     13.97 o
   8   7   2        0.23      -12.53     16.99 o
   9   7   2      132.30      161.40     35.07 o
  10   7   2      355.44      419.74     62.65 o
  11   7   2       44.64      -73.08     52.20 o
 -11   8   2      220.67      258.92     62.64 o
 -10   8   2       14.36        2.09     33.41 o
  -9   8   2       81.56      104.40     48.02 o
  -8   8   2      156.70      110.67     35.50 o
  -7   8   2       49.20       49.07     19.84 o
  -6   8   2       66.51       40.77     12.62 o
  -5   8   2      176.29      196.97     13.51 o
  -4   8   2        0.46       -2.96      8.49 o
  -3   8   2       15.25        9.87      8.02 o
  -2   8   2      531.37      499.78     18.53 o
  -1   8   2        2.70        0.19     13.57 o
   0   8   2       50.81       60.00     15.66 o
   1   8   2       38.59       32.01      8.50 o
   2   8   2      205.52      200.32     12.87 o
   3   8   2        0.00       -7.16     10.02 o
   4   8   2      701.84      646.38     44.91 o
   5   8   2        5.56        1.39     13.04 o
   6   8   2     1093.72     1117.79     40.13 o
   7   8   2      411.20      402.62     25.81 o
   8   8   2       15.14       21.84     19.02 o
   9   8   2       27.42       14.62     41.76 o
  10   8   2       10.13       45.93     54.28 o
  11   8   2        1.21       77.25     81.43 o
 -10   9   2      173.33      227.60     68.91 o
  -9   9   2       49.78       -3.76     31.27 o
  -8   9   2        5.35      -37.62     61.59 o
  -7   9   2       40.08       47.20     38.63 o
  -6   9   2      751.80      771.54     30.35 o
  -5   9   2       33.22       21.34     32.36 o
  -4   9   2     1215.75     1246.30     36.63 o
  -3   9   2      932.61     1002.93     34.00 o
  -2   9   2       37.26        5.09     11.54 o
  -1   9   2       39.88       30.70     11.97 o
   0   9   2     1193.26     1290.80     35.95 o
   1   9   2      321.79      321.28     17.54 o
   2   9   2      715.48      777.86     27.03 o
   3   9   2      235.33      235.07     18.48 o
   4   9   2      214.49      231.31     22.15 o
   5   9   2       58.94       48.52     18.41 o
   6   9   2       42.72        1.39     19.56 o
   7   9   2       18.89       37.31     22.56 o
   8   9   2        2.62        5.90     55.33 o
   9   9   2       32.95       29.23     45.93 o
  10   9   2        9.26       83.51     79.34 o
 -10  10   2        3.39       77.55    160.76 o
  -9  10   2        0.01       27.46     38.30 o
  -8  10   2      147.28      130.29     43.63 o
  -7  10   2        3.59       -5.22     39.86 o
  -6  10   2       25.25       28.62     19.27 o
  -5  10   2       74.26       64.64     59.51 o
  -4  10   2      349.07      344.02     40.72 o
  -3  10   2      210.03      200.91     17.27 o
  -2  10   2       21.38       36.33     13.90 o
  -1  10   2      610.32      580.70     33.42 o
   0  10   2        8.56        5.57     11.20 o
   1  10   2      686.76      749.03     31.57 o
   2  10   2      620.76      624.42     29.24 o
   3  10   2      124.08      103.71     16.99 o
   4  10   2       49.37       43.85     18.52 o
   5  10   2      127.48      147.63     20.85 o
   6  10   2       25.82       24.75     20.88 o
   7  10   2      216.21      196.82     38.61 o
   8  10   2       16.95       37.86     33.00 o
   9  10   2       25.74       37.58     70.99 o
  -9  11   2       32.01      104.39    104.39 o
  -8  11   2       42.79       85.60     73.08 o
  -7  11   2        0.65       18.83     40.63 o
  -6  11   2       78.70       82.71     45.13 o
  -5  11   2        9.77       18.52     19.83 o
  -4  11   2       44.88       21.68     17.71 o
  -3  11   2        4.21      -11.48     58.46 o
  -2  11   2        0.44      -23.17     15.45 o
  -1  11   2       13.79       -1.39     13.07 o
   0  11   2       16.63       21.77     15.45 o
   1  11   2       57.00       32.01     16.81 o
   2  11   2       41.50       45.43     18.06 o
   3  11   2       47.33       18.70     15.81 o
   4  11   2       17.41       15.45     27.14 o
   5  11   2        0.69        4.11     21.18 o
   6  11   2        0.23       23.01     25.03 o
   7  11   2       14.96       -5.04     28.96 o
   8  11   2       40.82      -33.41     51.67 o
   9  11   2        0.05       85.48     64.20 o
  -8  12   2       15.84       18.79     68.90 o
  -7  12   2        3.65      -60.55     83.51 o
  -6  12   2       24.92       -7.82     38.99 o
  -5  12   2        0.03      -53.31     44.00 o
  -4  12   2      289.01      240.65     41.70 o
  -3  12   2      158.96      214.23     27.03 o
  -2  12   2        0.70       22.76     17.39 o
  -1  12   2        0.64       19.90     27.14 o
   0  12   2        3.35       23.64     19.28 o
   1  12   2       65.62       63.30     25.25 o
   2  12   2       70.45       53.72     37.58 o
   3  12   2       48.00       60.55     25.05 o
   4  12   2        1.83       18.44     25.48 o
   5  12   2       25.59        4.18     27.02 o
   6  12   2        6.57      -20.69     32.08 o
   7  12   2       21.14       33.41     58.46 o
   8  12   2       29.89       74.47    140.93 o
  -6  13   2       17.76      -77.25     81.43 o
  -5  13   2        4.87       58.46     68.90 o
  -4  13   2       18.91       55.21     45.65 o
  -3  13   2       11.95       -6.60     35.97 o
  -2  13   2       55.17       71.80     36.15 o
  -1  13   2        0.00       19.80     21.07 o
   0  13   2        0.83       17.04     26.32 o
   1  13   2       34.37        0.00     43.85 o
   2  13   2      280.56      292.70     63.69 o
   3  13   2       24.22       65.26     30.38 o
   4  13   2       29.98       32.87     38.99 o
   5  13   2       65.53       85.60     60.55 o
   6  13   2        0.33       37.58     64.72 o
  -5  14   2       78.56      164.95     85.61 o
  -4  14   2       54.46      150.33     85.60 o
  -3  14   2       56.35       39.67     66.81 o
  -2  14   2       83.51       70.28     50.55 o
  -1  14   2       31.91       32.36     46.35 o
   0  14   2      141.43      111.87     50.11 o
   1  14   2       10.49       -1.46     30.50 o
   2  14   2        1.11      -24.35     43.25 o
   3  14   2        8.51       -0.96     66.81 o
   4  14   2       24.85       -8.35     66.81 o
  -1  15   2        0.60      -10.44     66.81 o
   0  15   2       97.27       73.08    102.31 o
 -13   0   3       45.12       45.93     81.43 o
 -11   0   3      529.60      515.86     52.21 o
  -9   0   3       36.14        2.09     18.79 o
  -7   0   3     1125.17     1116.02     45.98 o
  -5   0   3     2706.68     3129.43    100.54 o
  -3   0   3     5529.03     5253.45    177.22 o
  -1   0   3     1514.75      359.09     65.10 o
   1   0   3     6762.60     6124.05    245.73 o
   3   0   3     1711.56     1445.02     33.51 o
   5   0   3     1966.36     2065.39     56.50 o
   7   0   3        5.69       -2.09     14.62 o
   9   0   3     1987.05     2080.25     79.45 o
  11   0   3       67.15       58.46     33.41 o
 -13   1   3        0.05        5.16     55.17 o
 -12   1   3       12.64      -40.17     26.78 o
 -11   1   3       42.58       44.08     21.92 o
 -10   1   3      719.94      828.87     41.78 o
  -9   1   3       71.83       60.84     13.04 o
  -8   1   3     1286.26     1341.65     44.62 o
  -7   1   3     1214.55     1205.60     32.11 o
  -6   1   3       12.33       23.43      6.52 o
  -5   1   3     1021.73     1062.58     23.51 o
  -4   1   3       34.64       31.88      4.43 o
  -3   1   3      171.56      172.08      6.52 o
  -2   1   3     3473.19     3077.57     67.72 o
  -1   1   3     1002.03      990.08     20.95 o
   0   1   3    25104.91    24769.46    773.05 o
   1   1   3    23549.96    22888.84    360.64 o
   2   1   3     3562.74     3311.11     57.99 o
   3   1   3     2673.19     2496.97     37.62 o
   4   1   3     5001.19     4883.49     67.17 o
   5   1   3     4626.67     4927.79     83.44 o
   6   1   3       88.53      100.07      9.40 o
   7   1   3     1929.79     1991.51     42.13 o
   8   1   3      810.73      832.57     30.26 o
   9   1   3      484.62      484.29     30.28 o
  10   1   3        2.85       11.24     18.52 o
  11   1   3       21.58        7.93     24.32 o
  12   1   3       26.68       87.60     34.11 o
  13   1   3       73.64       64.73     45.93 o
 -13   2   3        7.76      -23.16     43.51 o
 -12   2   3       37.42       19.34     49.07 o
 -11   2   3       23.94        6.67     18.52 o
 -10   2   3      234.88      215.08     20.47 o
  -9   2   3        0.01        1.11     11.97 o
  -8   2   3       11.83       11.48     10.33 o
  -7   2   3      394.11      392.48     16.94 o
  -6   2   3        8.87       16.70      7.38 o
  -5   2   3       64.91       58.98      6.52 o
  -4   2   3     1533.26     1465.60     32.55 o
  -3   2   3     4105.17     3822.67     79.26 o
  -2   2   3    20706.72    20920.45    444.12 o
  -1   2   3       30.92       19.02      2.95 o
   0   2   3    20139.08    19318.74    368.71 o
   1   2   3       77.10       65.34      6.26 o
   2   2   3     2992.88     2987.68     69.75 o
   3   2   3       71.85       63.95      6.52 o
   4   2   3      164.66      135.33      8.50 o
   5   2   3      658.90      638.34     29.25 o
   6   2   3      177.23      162.00     15.66 o
   7   2   3       11.10       -4.73     11.00 o
   8   2   3     1321.11     1357.41     45.58 o
   9   2   3       46.03       49.53     18.41 o
  10   2   3        4.11        5.50     24.33 o
  11   2   3       68.20       40.54     30.02 o
  12   2   3       43.00       87.15     41.76 o
  13   2   3        7.68       60.55     48.02 o
 -13   3   3       23.50     -112.75     89.78 o
 -12   3   3       28.04      -20.88     35.49 o
 -11   3   3        8.54        8.98     31.55 o
 -10   3   3       33.46       13.57     15.45 o
  -9   3   3      532.46      499.41     23.54 o
  -8   3   3     1559.19     1644.11     48.17 o
  -7   3   3        3.71        3.48      8.49 o
  -6   3   3     1069.86     1102.73     28.08 o
  -5   3   3       37.45       36.34      6.52 o
  -4   3   3     5400.03     5871.63    139.74 o
  -3   3   3     1446.87     1408.82     34.68 o
  -2   3   3     1368.58     1434.92     25.16 o
  -1   3   3     1508.35     1515.72     27.36 o
   0   3   3     1689.58     1569.19     28.15 o
   1   3   3     2785.41     2517.32     54.37 o
   2   3   3      642.62      660.79     18.43 o
   3   3   3      196.60      230.69     13.57 o
   4   3   3     2297.19     2454.47     53.91 o
   5   3   3        2.21        0.52      8.49 o
   6   3   3      633.44      659.25     20.89 o
   7   3   3       39.46       47.04     11.54 o
   8   3   3      260.41      239.54     20.67 o
   9   3   3        1.56       24.06     16.55 o
  10   3   3      216.34      224.48     26.58 o
  11   3   3        0.46       30.68     28.53 o
  12   3   3      233.92      325.75     58.47 o
  13   3   3        0.21      -66.81     54.28 o
 -13   4   3       67.68       75.17    106.48 o
 -12   4   3       40.06      -10.44     41.76 o
 -11   4   3       24.57       41.76     33.41 o
 -10   4   3      382.96      333.93     27.94 o
  -9   4   3        0.24        0.00     10.74 o
  -8   4   3      802.45      837.72     32.50 o
  -7   4   3        1.48        4.18     13.57 o
  -6   4   3        0.10       -5.31      8.02 o
  -5   4   3      113.38       99.59      8.50 o
  -4   4   3     1158.35     1089.38     27.05 o
  -3   4   3       36.93       35.50      5.01 o
  -2   4   3        0.17        7.93      7.31 o
  -1   4   3      376.49      333.66      9.52 o
   0   4   3      456.57      436.50     11.49 o
   1   4   3      216.05      188.06     16.71 o
   2   4   3       80.30       79.02      8.02 o
   3   4   3       19.97       15.66      8.86 o
   4   4   3      392.27      384.78     18.80 o
   5   4   3       26.59       22.10     11.48 o
   6   4   3      250.65      204.74     27.15 o
   7   4   3       16.67       20.88     13.04 o
   8   4   3      444.11      411.41     25.81 o
   9   4   3       85.10       51.29     32.36 o
  10   4   3        0.08       13.90     28.19 o
  11   4   3      162.64      193.23     35.44 o
  12   4   3        0.68      -16.70     43.84 o
 -12   5   3        0.17       22.97     43.84 o
 -11   5   3       69.81      119.01     37.58 o
 -10   5   3      435.11      461.53     50.12 o
  -9   5   3      189.68      190.02     18.06 o
  -8   5   3      486.60      447.63     19.29 o
  -7   5   3       63.54       78.76     11.48 o
  -6   5   3        0.46        5.05     13.57 o
  -5   5   3        3.56       -1.67      6.95 o
  -4   5   3      151.83      159.59      9.51 o
  -3   5   3     3848.11     4271.74     72.84 o
  -2   5   3     2081.97     2069.87     37.72 o
  -1   5   3     1222.12     1346.09     25.84 o
   0   5   3     2474.34     2596.29     47.40 o
   1   5   3     1760.27     1826.09     42.23 o
   2   5   3       12.89        6.26     16.70 o
   3   5   3      249.53      167.10     11.98 o
   4   5   3       59.21       62.61     13.97 o
   5   5   3       43.94       58.02     11.54 o
   6   5   3     1068.38     1083.66     32.06 o
   7   5   3     1329.87     1393.70     47.47 o
   8   5   3      442.13      395.19     26.09 o
   9   5   3        7.49       -5.98     21.37 o
  10   5   3      321.17      413.36     37.59 o
  11   5   3       38.90        8.35     48.02 o
  12   5   3        7.29      -37.58     54.28 o
 -12   6   3        0.03       -4.18     48.02 o
 -11   6   3        3.01        8.35     48.02 o
 -10   6   3      366.72      568.02     56.38 o
  -9   6   3       72.07       84.78     26.10 o
  -8   6   3       93.96       87.61     12.87 o
  -7   6   3        2.71        7.31      9.50 o
  -6   6   3      190.51      182.80     19.84 o
  -5   6   3       68.96       61.83     10.44 o
  -4   6   3      139.83      166.49     10.02 o
  -3   6   3      452.02      488.40     15.67 o
  -2   6   3       74.96       54.61      5.91 o
  -1   6   3      520.25      551.51     16.05 o
   0   6   3      960.38     1034.10     24.04 o
   1   6   3      143.91      131.56      8.85 o
   2   6   3     1733.67     1856.70     43.71 o
   3   6   3       30.98       26.82      9.51 o
   4   6   3      683.56      648.78     24.60 o
   5   6   3      245.53      240.20     17.54 o
   6   6   3      249.99      226.12     17.71 o
   7   6   3       13.42        9.11     19.83 o
   8   6   3       99.12       81.28     20.51 o
   9   6   3      117.70      114.03     44.89 o
  10   6   3        1.85       17.89     27.04 o
  11   6   3       20.39       68.90     54.28 o
  12   6   3       33.10      -20.88    108.57 o
 -12   7   3        0.02     -108.57     85.60 o
 -11   7   3        4.90       33.41     52.20 o
 -10   7   3       12.38       27.14     37.58 o
  -9   7   3        0.00       35.49     37.58 o
  -8   7   3        0.51        2.33     24.01 o
  -7   7   3      424.56      423.40     25.56 o
  -6   7   3       20.28       12.94     11.00 o
  -5   7   3      108.44      112.17     18.79 o
  -4   7   3      458.25      520.89     16.05 o
  -3   7   3       23.69       35.87      8.02 o
  -2   7   3      320.55      322.01     13.05 o
  -1   7   3      171.95      203.34     29.23 o
   0   7   3      582.80      696.34     21.08 o
   1   7   3      165.06      152.77     12.33 o
   2   7   3      340.33      302.03     17.54 o
   3   7   3      103.75       81.90     12.48 o
   4   7   3     2403.38     2615.42     63.84 o
   5   7   3       27.80        5.57     13.04 o
   6   7   3      474.55      451.14     24.59 o
   7   7   3     1223.10     1473.22     49.10 o
   8   7   3       21.32       28.04     25.05 o
   9   7   3        0.28       14.49     24.97 o
  10   7   3      104.03      137.81     50.11 o
  11   7   3       59.19      112.75     60.55 o
 -11   8   3        4.09      -62.64     52.20 o
 -10   8   3       74.52       81.43     41.76 o
  -9   8   3       39.45        4.18     37.58 o
  -8   8   3      239.38      185.85     48.03 o
  -7   8   3      105.22      140.26     20.51 o
  -6   8   3      180.45      183.50     16.99 o
  -5   8   3      183.57      182.76     13.51 o
  -4   8   3       12.33       20.08      9.51 o
  -3   8   3      440.68      439.43     18.07 o
  -2   8   3      356.79      362.42     16.55 o
  -1   8   3      221.54      237.78     14.23 o
   0   8   3        3.76        9.40      8.86 o
   1   8   3      132.82      102.17     35.50 o
   2   8   3      517.65      575.37     31.33 o
   3   8   3        1.69        2.51     10.42 o
   4   8   3       11.45        6.50     13.04 o
   5   8   3      591.90      579.79     28.10 o
   6   8   3      827.32      853.97     37.47 o
   7   8   3      317.86      242.93     23.49 o
   8   8   3      107.33      101.11     24.33 o
   9   8   3        0.07      -47.26     32.08 o
  10   8   3       18.57       62.64     50.11 o
  11   8   3        3.16     -109.61     73.07 o
 -10   9   3       21.62       41.28     35.41 o
  -9   9   3      116.08      175.48     49.07 o
  -8   9   3      191.20      203.60     46.35 o
  -7   9   3      331.67      364.91     39.87 o
  -6   9   3     1462.51     1639.08     49.87 o
  -5   9   3     1251.28     1444.99     44.93 o
  -4   9   3      316.06      329.78     16.93 o
  -3   9   3        0.04       -7.57     10.74 o
  -2   9   3      877.18      933.79     29.37 o
  -1   9   3      265.87      254.77     22.97 o
   0   9   3      281.92      302.57     15.81 o
   1   9   3       10.59       15.03     10.42 o
   2   9   3       38.95       16.24     14.62 o
   3   9   3      297.36      272.40     17.71 o
   4   9   3     1377.31     1460.55     55.38 o
   5   9   3       66.93       63.39     30.28 o
   6   9   3        6.77        4.05     24.97 o
   7   9   3       24.46       -6.26     19.02 o
   8   9   3       77.78       70.80     31.10 o
   9   9   3       39.12       81.43     37.58 o
  10   9   3       25.87      -37.58     68.90 o
 -10  10   3       40.50       68.78     51.15 o
  -9  10   3       49.06       79.66     68.90 o
  -8  10   3       31.45       20.11     38.63 o
  -7  10   3        1.25        4.64     43.84 o
  -6  10   3       14.60      -21.18     19.39 o
  -5  10   3        8.71       10.00     13.51 o
  -4  10   3        0.34       31.32     14.94 o
  -3  10   3      222.71      223.48     19.84 o
  -2  10   3      126.89      107.79     15.66 o
  -1  10   3       78.66       42.36     15.03 o
   0  10   3      208.48      181.77     25.06 o
   1  10   3        2.09       -8.24     12.62 o
   2  10   3      733.12      772.15     31.63 o
   3  10   3       53.30       21.64     18.79 o
   4  10   3        1.88      -12.07     15.66 o
   5  10   3      153.20      145.00     21.19 o
   6  10   3        6.92       39.29     24.06 o
   7  10   3       88.37      107.53     39.86 o
   8  10   3      145.93      129.46     34.61 o
   9  10   3       66.78       29.23     73.08 o
  -9  11   3       16.44       16.70     56.37 o
  -8  11   3       10.54       16.70     56.37 o
  -7  11   3        0.24      -38.80     39.67 o
  -6  11   3       19.52      -37.79     33.51 o
  -5  11   3        0.89       -3.99     36.54 o
  -4  11   3      112.68      127.14     29.23 o
  -3  11   3        1.19       -8.24     27.14 o
  -2  11   3       10.61        7.13     16.99 o
  -1  11   3      236.73      178.10     19.60 o
   0  11   3      480.40      452.73     26.46 o
   1  11   3        6.76        5.64     17.27 o
   2  11   3      152.62      130.34     20.51 o
   3  11   3      102.81      101.28     18.52 o
   4  11   3      191.50      143.12     20.85 o
   5  11   3        0.68      -14.97     24.62 o
   6  11   3        2.94       13.57     31.32 o
   7  11   3      377.13      364.37     51.76 o
   8  11   3       18.11       31.60     49.05 o
   9  11   3        2.91      -10.44     75.16 o
  -8  12   3        5.28      -39.67     93.95 o
  -7  12   3      124.01      110.66     62.64 o
  -6  12   3      187.44      185.32     53.51 o
  -5  12   3       47.83       63.75     65.77 o
  -4  12   3       10.76        1.57     34.61 o
  -3  12   3      342.16      387.87     43.85 o
  -2  12   3       17.34        4.39     19.60 o
  -1  12   3       45.46       47.70     18.52 o
   0  12   3       90.26       64.18     24.08 o
   1  12   3        0.64        6.26     34.45 o
   2  12   3      114.19      120.74     29.69 o
   3  12   3       25.47       -6.36     26.32 o
   4  12   3        0.75      -11.14     20.54 o
   5  12   3        0.32      -10.82     31.34 o
   6  12   3        9.94       51.53     54.18 o
   7  12   3        0.84       20.88     77.25 o
  -6  13   3       41.81        6.26     85.60 o
  -5  13   3       19.45      129.45     77.25 o
  -4  13   3       12.61       47.72     46.35 o
  -3  13   3        0.00      -26.92     32.83 o
  -2  13   3       88.17      162.18     67.86 o
  -1  13   3       14.65       -4.89     22.40 o
   0  13   3        6.86       11.14     29.88 o
   1  13   3      307.84      304.67     40.09 o
   2  13   3      148.80      184.82     73.08 o
   3  13   3       18.14      -24.54     37.58 o
   4  13   3       98.80      193.64     40.01 o
   5  13   3       92.94       31.32     68.90 o
   6  13   3      196.96      319.47     93.96 o
  -5  14   3       15.09      -37.58     56.37 o
  -4  14   3       16.62       83.51     85.60 o
  -3  14   3       88.00       85.61     79.34 o
  -2  14   3        0.01        3.63     41.90 o
  -1  14   3       20.62        8.35     66.81 o
   0  14   3        0.31       40.97     48.28 o
   1  14   3        5.58       41.16     50.11 o
   2  14   3       34.03       17.39     34.67 o
   3  14   3       60.14       93.63     53.67 o
   4  14   3       78.28       73.08     70.99 o
  -1  15   3        0.17      -58.46     62.64 o
   0  15   3        1.39      -29.19     42.06 o
 -12   0   4       39.69        0.00     52.20 o
 -10   0   4       33.70       22.97     22.97 o
  -8   0   4      846.78     1021.63     41.78 o
  -6   0   4       61.06       52.20      8.35 o
  -4   0   4      148.09      139.92     10.44 o
  -2   0   4     3626.44     3085.08     92.66 o
   0   0   4      940.45      546.70     50.27 o
   2   0   4    22514.22    22970.03    417.88 o
   4   0   4       46.52       35.50      8.35 o
   6   0   4      931.11      994.71     31.35 o
   8   0   4       57.69       39.67     20.88 o
  10   0   4       87.77       50.11     33.41 o
  12   0   4        0.15       20.88     54.28 o
 -13   1   4       13.10       11.74     85.60 o
 -12   1   4      155.33      156.85     40.25 o
 -11   1   4       37.49       -6.56     20.51 o
 -10   1   4      327.98      327.43     23.08 o
  -9   1   4       30.35       23.75     11.54 o
  -8   1   4       32.18       35.63     11.00 o
  -7   1   4       19.76        5.14      8.85 o
  -6   1   4       60.00       80.73      7.38 o
  -5   1   4     1070.05     1173.61     31.62 o
  -4   1   4      264.69      258.18      8.02 o
  -3   1   4     7768.41     7613.93    159.68 o
  -2   1   4      166.11      130.79      5.01 o
  -1   1   4     3651.11     3584.16     68.27 o
   0   1   4    36826.22    38283.71    879.78 o
   1   1   4     3526.18     3251.75     52.76 o
   2   1   4     8196.93     8131.33    136.86 o
   3   1   4      138.07      137.40      6.52 o
   4   1   4      227.93      205.20     10.44 o
   5   1   4      243.53      213.91     25.06 o
   6   1   4      605.24      515.30     16.94 o
   7   1   4       19.16       30.84      9.51 o
   8   1   4      330.44      288.34     33.41 o
   9   1   4      134.59      151.06     49.07 o
  10   1   4        7.72       34.02     24.58 o
  11   1   4        7.45        3.37     37.58 o
  12   1   4       27.03       19.55     35.49 o
  13   1   4       27.20      -22.97     60.55 o
 -13   2   4        3.16      -11.87     95.00 o
 -12   2   4        1.75       63.42     34.61 o
 -11   2   4       96.31      109.49     20.88 o
 -10   2   4        0.03        1.33     19.83 o
  -9   2   4      274.10      241.93     26.10 o
  -8   2   4      217.91      186.62     13.97 o
  -7   2   4      190.61      204.80     15.66 o
  -6   2   4       13.12       19.83      5.91 o
  -5   2   4      843.35      802.50     20.69 o
  -4   2   4      375.75      378.39     11.54 o
  -3   2   4      585.16      524.92     18.43 o
  -2   2   4     1238.92     1278.79     23.68 o
  -1   2   4        2.31        1.04      3.13 o
   0   2   4     7897.61     7756.55    141.75 o
   1   2   4        7.01       13.99      3.73 o
   2   2   4     1616.27     1398.84     31.09 o
   3   2   4     2852.68     3091.55     59.71 o
   4   2   4      378.87      362.56     11.82 o
   5   2   4     1374.05     1474.57     28.80 o
   6   2   4      391.78      377.33     16.94 o
   7   2   4      337.47      332.02     17.54 o
   8   2   4      353.68      380.55     27.15 o
   9   2   4        0.14       15.18     24.01 o
  10   2   4       15.44        5.28     24.97 o
  11   2   4      134.17      132.70     34.11 o
  12   2   4       92.83      127.73     37.45 o
  13   2   4       36.45       52.20     45.93 o
 -13   3   4       18.88       25.05     64.72 o
 -12   3   4        7.56      -41.76     41.76 o
 -11   3   4       18.96      -19.72     26.09 o
 -10   3   4       47.44       26.59     12.62 o
  -9   3   4       65.71       62.39     13.51 o
  -8   3   4       18.77       20.46     12.53 o
  -7   3   4       13.19        4.02      9.51 o
  -6   3   4      362.23      322.83     16.71 o
  -5   3   4      735.34      661.40     19.21 o
  -4   3   4      356.36      339.93     10.44 o
  -3   3   4       38.37       32.27      4.18 o
  -2   3   4      341.68      357.27      8.50 o
  -1   3   4     2360.55     2344.66     37.79 o
   0   3   4      179.90      160.00      6.95 o
   1   3   4     3495.67     3331.27     83.98 o
   2   3   4      540.15      457.63     16.94 o
   3   3   4      112.35      107.21      8.50 o
   4   3   4       16.73       31.49      8.49 o
   5   3   4     2746.94     3032.47     68.37 o
   6   3   4       76.69       42.88     10.34 o
   7   3   4        0.00       12.11     11.00 o
   8   3   4       47.44       27.14     16.24 o
   9   3   4      109.32      132.46     22.00 o
  10   3   4       33.58       29.61     24.06 o
  11   3   4      195.63      146.94     35.34 o
  12   3   4        0.00      -35.49     37.58 o
 -13   4   4       22.91       25.05     89.78 o
 -12   4   4        6.57       64.72     39.67 o
 -11   4   4      180.40      129.46     45.94 o
 -10   4   4        1.66        5.17     14.23 o
  -9   4   4      148.28      115.81     15.45 o
  -8   4   4     1054.99     1020.08     35.37 o
  -7   4   4     1920.97     2101.94     61.89 o
  -6   4   4      239.43      246.35     10.74 o
  -5   4   4      618.66      657.02     30.29 o
  -4   4   4      536.30      592.02     18.42 o
  -3   4   4      415.07      417.06     11.82 o
  -2   4   4      603.34      565.67     15.67 o
  -1   4   4    12229.25    12418.63    210.99 o
   0   4   4     2452.68     2415.17     48.30 o
   1   4   4       37.66       29.67      9.40 o
   2   4   4       28.04       28.64      7.38 o
   3   4   4      792.03      713.12     22.87 o
   4   4   4     3083.53     3075.24     69.13 o
   5   4   4        6.62        5.30      9.51 o
   6   4   4       20.51       18.66     11.54 o
   7   4   4       41.60       31.32     11.81 o
   8   4   4      189.22      183.50     22.00 o
   9   4   4       18.75       30.85     22.97 o
  10   4   4        4.88       -3.20     22.40 o
  11   4   4       70.92       45.56     35.49 o
  12   4   4      104.41      139.89     48.02 o
 -12   5   4       22.06      -27.14     48.02 o
 -11   5   4       43.80       20.88     35.49 o
 -10   5   4        9.11        4.18     31.32 o
  -9   5   4      518.44      489.75     18.80 o
  -8   5   4       54.75       65.48      9.50 o
  -7   5   4     1196.18     1267.81     34.01 o
  -6   5   4        9.99       20.69      7.25 o
  -5   5   4        9.94       10.86      8.35 o
  -4   5   4       50.74       28.03      6.52 o
  -3   5   4       29.61       30.79      6.26 o
  -2   5   4     2486.14     2568.93     48.80 o
  -1   5   4      916.38      969.04     21.09 o
   0   5   4      204.95      196.52     15.66 o
   1   5   4      696.94      700.34     22.16 o
   2   5   4      135.57      136.17     11.00 o
   3   5   4     2391.40     2401.71     66.36 o
   4   5   4      439.02      466.20     44.91 o
   5   5   4      619.39      660.88     22.41 o
   6   5   4        2.46       -7.83     10.74 o
   7   5   4      201.98      175.31     19.03 o
   8   5   4      365.29      411.77     26.09 o
   9   5   4      434.15      418.25     35.07 o
  10   5   4       34.79        8.97     28.19 o
  11   5   4       81.08      125.28     48.02 o
  12   5   4        5.69       10.44     45.93 o
 -12   6   4       95.51       79.34     54.29 o
 -11   6   4      171.75      192.10     58.47 o
 -10   6   4      182.17      183.75     43.85 o
  -9   6   4      187.62      116.93     27.15 o
  -8   6   4      610.17      611.85     67.88 o
  -7   6   4       43.12       26.45      9.34 o
  -6   6   4      302.75      267.77     15.45 o
  -5   6   4       16.32        7.52      6.95 o
  -4   6   4      487.32      525.72     16.71 o
  -3   6   4      407.11      456.07     13.97 o
  -2   6   4       85.78       67.04      7.25 o
  -1   6   4      327.90      369.47     17.75 o
   0   6   4     1427.07     1539.62     30.28 o
   1   6   4       47.12       41.67      9.51 o
   2   6   4      276.01      281.94     13.97 o
   3   6   4        3.83        4.05     11.54 o
   4   6   4      226.71      203.42     17.75 o
   5   6   4     1124.69     1137.85     34.78 o
   6   6   4       13.76       22.97     20.88 o
   7   6   4        2.76        6.96     14.62 o
   8   6   4        5.07       33.15     22.76 o
   9   6   4       87.32      115.70     36.54 o
  10   6   4       80.41       96.05     34.67 o
  11   6   4       20.21       77.25     43.85 o
  12   6   4        0.19       39.67     83.51 o
 -11   7   4        5.65      -18.79     39.67 o
 -10   7   4       18.38       27.14     33.41 o
  -9   7   4        0.81        0.00     29.23 o
  -8   7   4        6.91       20.62      9.50 o
  -7   7   4      142.85      137.30     15.45 o
  -6   7   4        6.32       30.07     11.00 o
  -5   7   4      597.02      564.17     20.68 o
  -4   7   4      155.87      173.12     11.00 o
  -3   7   4        0.22        6.26      5.91 o
  -2   7   4      694.17      694.15     21.94 o
  -1   7   4       35.12       15.94      7.25 o
   0   7   4      446.53      396.92     16.05 o
   1   7   4     1445.33     1728.11     39.83 o
   2   7   4      262.74      253.57     17.54 o
   3   7   4      855.23      834.43     27.82 o
   4   7   4      223.81      211.32     17.54 o
   5   7   4     1170.86     1212.25     40.13 o
   6   7   4      242.93      218.34     17.72 o
   7   7   4       64.52       49.41     19.88 o
   8   7   4        2.19       -5.46     21.18 o
   9   7   4      295.45      290.81     38.94 o
  10   7   4       15.74       33.41     48.02 o
  11   7   4        0.47       50.11     45.93 o
 -11   8   4       16.97        0.00     56.37 o
 -10   8   4        9.69      -31.32     39.67 o
  -9   8   4        0.08      -21.69     42.80 o
  -8   8   4       20.71       50.39     37.62 o
  -7   8   4       90.18       61.46     16.93 o
  -6   8   4      760.52      845.66     31.73 o
  -5   8   4      161.27      163.88     31.32 o
  -4   8   4      167.49      133.98     11.54 o
  -3   8   4       45.45       29.53     10.02 o
  -2   8   4      275.25      277.59     13.90 o
  -1   8   4      694.40      817.59     24.98 o
   0   8   4       11.43        6.75      8.85 o
   1   8   4       74.89       67.13     10.74 o
   2   8   4       61.55       64.89     19.84 o
   3   8   4       18.23        3.25     22.97 o
   4   8   4      102.74      113.98     17.53 o
   5   8   4      203.81      217.71     30.28 o
   6   8   4       30.65       39.67     16.93 o
   7   8   4      136.05      146.06     22.85 o
   8   8   4       43.58       60.88     23.48 o
   9   8   4        9.63       27.14     39.67 o
  10   8   4       16.26      -45.93     45.93 o
  11   8   4       41.54       20.88     87.69 o
 -10   9   4       13.06      -53.52     48.99 o
  -9   9   4       73.96       58.16     50.92 o
  -8   9   4       56.45       42.72     45.01 o
  -7   9   4      138.13       91.83     37.63 o
  -6   9   4       35.08       54.29     16.24 o
  -5   9   4       12.83       17.30     10.02 o
  -4   9   4      183.88      149.25     12.49 o
  -3   9   4      987.75      964.64     33.13 o
  -2   9   4        4.48       29.11     11.00 o
  -1   9   4       49.75       51.09     12.33 o
   0   9   4       42.66       45.24     11.00 o
   1   9   4        5.79       13.26     11.00 o
   2   9   4       24.05        0.56     11.00 o
   3   9   4        6.24        0.98     11.97 o
   4   9   4      122.34       99.53     16.99 o
   5   9   4      282.66      266.70     22.57 o
   6   9   4        0.02        5.98     22.97 o
   7   9   4      108.56      122.47     23.62 o
   8   9   4      137.89      158.83     34.38 o
   9   9   4        3.54       27.14     50.11 o
  10   9   4       18.32      -18.79     77.25 o
 -10  10   4        6.74      -79.97     67.86 o
  -9  10   4        0.18       28.12     73.07 o
  -8  10   4       29.07       50.72     49.94 o
  -7  10   4        0.08       24.41     49.06 o
  -6  10   4       53.36       25.67     31.58 o
  -5  10   4        1.60        5.47     15.61 o
  -4  10   4      183.59      167.37     17.71 o
  -3  10   4       93.75       98.97     15.78 o
  -2  10   4       20.84       15.82     13.51 o
  -1  10   4      327.60      280.10     19.29 o
   0  10   4        0.00        3.32     11.00 o
   1  10   4      746.81      763.03     34.63 o
   2  10   4      111.95      117.39     28.19 o
   3  10   4       82.81       77.01     18.52 o
   4  10   4       45.62       30.27     16.99 o
   5  10   4        0.02       -0.66     15.45 o
   6  10   4      231.03      256.51     32.50 o
   7  10   4       64.58       80.43     33.86 o
   8  10   4        0.06       13.07     59.50 o
   9  10   4       12.23       49.49     49.44 o
  -9  11   4        1.87       14.61     93.95 o
  -8  11   4       75.22       93.96     75.17 o
  -7  11   4       61.72       36.04     40.53 o
  -6  11   4        7.10       32.22     44.22 o
  -5  11   4        3.43       -0.24     31.51 o
  -4  11   4        3.25       16.30     16.61 o
  -3  11   4       40.68       43.27     19.49 o
  -2  11   4        0.99        1.46     14.54 o
  -1  11   4      110.60      113.37     20.04 o
   0  11   4        6.85        5.69     14.50 o
   1  11   4       68.67       15.05     17.14 o
   2  11   4       14.30        6.54     21.92 o
   3  11   4      811.94      864.57     39.64 o
   4  11   4        9.73       11.56     26.10 o
   5  11   4        3.00      -19.49     24.77 o
   6  11   4        8.15       19.43     28.65 o
   7  11   4        0.16       21.82     29.42 o
   8  11   4        0.81      -54.28     62.64 o
  -8  12   4       20.67       -4.18     93.95 o
  -7  12   4       23.35       20.88     79.34 o
  -6  12   4        6.72      -15.04     39.48 o
  -5  12   4       67.90       98.98     39.54 o
  -4  12   4      149.39      274.77    141.99 o
  -3  12   4       34.37        3.26     38.63 o
  -2  12   4       55.11       72.15     19.89 o
  -1  12   4       15.93       24.22     17.37 o
   0  12   4      254.59      277.62     32.76 o
   1  12   4       57.02       57.80     24.62 o
   2  12   4       22.81       42.44     24.90 o
   3  12   4       36.80       22.60     21.47 o
   4  12   4      379.03      413.42     76.22 o
   5  12   4       46.44       48.72     28.09 o
   6  12   4       24.71       12.49     35.08 o
   7  12   4       21.33       20.05     48.59 o
  -6  13   4       31.28      -56.37     81.43 o
  -5  13   4       26.39      -64.72     68.90 o
  -4  13   4       20.14       81.43     51.67 o
  -3  13   4        0.30       22.02     48.12 o
  -2  13   4        0.75        5.49     43.08 o
  -1  13   4       13.70      -30.25     28.14 o
   0  13   4        8.48       42.80     28.51 o
   1  13   4       21.40        3.69     28.09 o
   2  13   4        3.24      -39.96     26.64 o
   3  13   4       51.17       60.85     30.58 o
   4  13   4        9.40       47.67     29.23 o
   5  13   4       12.38      -41.76     62.64 o
   6  13   4        0.14      114.83     87.69 o
  -4  14   4       24.33       50.11     79.34 o
  -3  14   4       91.02      185.83     85.61 o
  -2  14   4        0.86      -63.80     50.20 o
  -1  14   4        3.03       20.82     47.06 o
   0  14   4       43.51       21.16     43.12 o
   1  14   4       62.49       82.77     41.02 o
   2  14   4       12.26       46.83     36.42 o
   3  14   4        7.31      -56.02     44.22 o
   4  14   4       65.03       41.76     68.90 o
 -13   0   5        9.62       62.64     93.95 o
 -11   0   5       11.79        0.00     27.14 o
  -9   0   5     2783.68     3219.43    138.07 o
  -7   0   5     1167.61     1222.63     48.07 o
  -5   0   5     1163.13     1032.79     37.63 o
  -3   0   5     2119.16     2242.09     83.82 o
  -1   0   5     5639.29     5429.50    161.00 o
   1   0   5      502.70      438.99     16.72 o
   3   0   5      174.72      158.72     10.44 o
   5   0   5       91.62      139.90     12.53 o
   7   0   5      293.84      231.81     18.80 o
   9   0   5       18.77       -4.18     22.97 o
  11   0   5        3.33      -50.11     43.85 o
  13   0   5       57.20       48.02     50.11 o
 -13   1   5      215.37      343.23     76.61 o
 -12   1   5       16.40       30.12     53.75 o
 -11   1   5        4.56        5.46     26.10 o
 -10   1   5      100.48       75.66     16.04 o
  -9   1   5      181.91      145.96     19.84 o
  -8   1   5      187.97      175.31     15.66 o
  -7   1   5        2.60       -5.22      7.38 o
  -6   1   5      614.98      619.66     35.51 o
  -5   1   5     1797.75     1822.70     41.68 o
  -4   1   5      742.10      785.47     34.48 o
  -3   1   5     2100.49     2150.06     51.34 o
  -2   1   5     8278.49     7713.10    147.56 o
  -1   1   5    10771.80    10620.56    241.34 o
   0   1   5    17276.40    16662.45    336.47 o
   1   1   5       55.87       43.08      3.74 o
   2   1   5     3285.56     2905.45     44.85 o
   3   1   5      657.92      655.28     13.30 o
   4   1   5     2159.26     2328.99     41.37 o
   5   1   5     1501.84     1578.88     28.10 o
   6   1   5     2472.09     2563.71     56.84 o
   7   1   5      221.54      213.20     16.55 o
   8   1   5       96.18       93.28     34.45 o
   9   1   5       40.22       25.12     22.56 o
  10   1   5      772.91      876.66     51.39 o
  11   1   5       11.89       44.37     30.04 o
  12   1   5       11.28        5.49     54.28 o
  13   1   5        1.68       14.61     64.72 o
 -13   2   5        0.24      -35.55     81.43 o
 -12   2   5        3.32       10.03     26.45 o
 -11   2   5        2.24        8.35     30.27 o
 -10   2   5        0.88        1.67     13.90 o
  -9   2   5        4.37        2.74     11.54 o
  -8   2   5      189.03      199.91     13.97 o
  -7   2   5      234.39      215.91     13.05 o
  -6   2   5        6.97       -8.06      5.37 o
  -5   2   5     1360.59     1542.80     37.16 o
  -4   2   5        2.10       -4.18      7.38 o
  -3   2   5      319.06      326.65     11.54 o
  -2   2   5     1095.43      952.60     18.45 o
  -1   2   5     8357.07     8454.39    133.02 o
   0   2   5     1393.25     1283.80     29.05 o
   1   2   5       55.03       46.32      4.43 o
   2   2   5      504.60      453.44     11.01 o
   3   2   5     1289.65     1251.22     25.85 o
   4   2   5     5126.14     5571.43    109.11 o
   5   2   5     1544.96     1557.65     31.56 o
   6   2   5      152.97      128.50     10.34 o
   7   2   5      220.62      209.66     16.04 o
   8   2   5        2.58        0.00     15.45 o
   9   2   5       29.68       52.89     21.56 o
  10   2   5       28.34       55.60     25.80 o
  11   2   5       11.82       32.74     34.11 o
  12   2   5      182.10      217.04     47.56 o
 -13   3   5        0.00     -116.92     87.69 o
 -12   3   5        2.89       32.55     32.99 o
 -11   3   5       42.93       27.27     43.85 o
 -10   3   5      346.86      353.21     22.00 o
  -9   3   5      212.48      179.89     15.45 o
  -8   3   5        4.93       20.88     13.57 o
  -7   3   5        2.37       -7.19      6.52 o
  -6   3   5     1506.98     1532.55     37.16 o
  -5   3   5     1804.08     1739.35     42.89 o
  -4   3   5     7513.79     8131.45    187.39 o
  -3   3   5      166.93      160.86      8.02 o
  -2   3   5      298.42      271.38     16.71 o
  -1   3   5     6638.99     6386.47    109.73 o
   0   3   5      491.79      516.87     11.98 o
   1   3   5        5.01       -3.23      7.25 o
   2   3   5      200.08      138.82     16.71 o
   3   3   5     1374.95     1416.51     35.50 o
   4   3   5      535.06      568.42     25.07 o
   5   3   5      480.99      514.53     17.54 o
   6   3   5       56.19       47.68     15.66 o
   7   3   5      726.54      682.92     26.47 o
   8   3   5       33.82       28.44     16.70 o
   9   3   5      408.89      401.27     30.28 o
  10   3   5        6.28       31.02     25.05 o
  11   3   5       86.48      132.50     43.85 o
  12   3   5       66.93       68.90     52.20 o
 -13   4   5       17.54      -31.32    102.31 o
 -12   4   5       12.57       37.58     41.76 o
 -11   4   5       47.65      104.40     41.76 o
 -10   4   5       17.01       23.58     33.41 o
  -9   4   5      219.40      194.18     15.45 o
  -8   4   5      100.34       92.60     11.00 o
  -7   4   5      297.97      290.50     19.84 o
  -6   4   5      455.26      479.08     25.51 o
  -5   4   5      337.19      312.48     15.40 o
  -4   4   5     3442.48     3687.90     98.64 o
  -3   4   5        9.95       21.97      4.43 o
  -2   4   5     6668.95     6731.40    120.53 o
  -1   4   5     3234.71     3316.37     56.74 o
   0   4   5     2551.61     2632.76     52.86 o
   1   4   5     1310.05     1279.78     27.64 o
   2   4   5      737.42      714.86     22.87 o
   3   4   5      478.08      529.23     17.00 o
   4   4   5       21.25       13.65     14.62 o
   5   4   5       40.91       33.89     14.62 o
   6   4   5       36.22       56.72     13.04 o
   7   4   5      114.77      112.00     16.04 o
   8   4   5      396.44      286.63     24.07 o
   9   4   5       31.91       12.10     20.47 o
  10   4   5        0.75      -10.66     27.28 o
  11   4   5       65.29       81.17     29.60 o
  12   4   5       11.52      -50.11     54.28 o
 -12   5   5        2.26      -64.72     48.02 o
 -11   5   5       42.49       27.14     45.93 o
 -10   5   5       17.12       15.11     32.36 o
  -9   5   5      776.17      746.58     69.98 o
  -8   5   5        0.54        5.32     17.39 o
  -7   5   5      312.88      291.28     24.62 o
  -6   5   5      722.77      708.72     21.38 o
  -5   5   5      464.51      511.87     16.25 o
  -4   5   5      248.07      232.11     10.34 o
  -3   5   5     1803.36     2004.95     41.10 o
  -2   5   5     1443.71     1816.95     41.83 o
  -1   5   5      320.36      333.59     11.00 o
   0   5   5     1703.65     1743.42     37.53 o
   1   5   5       99.22       55.33     10.44 o
   2   5   5      359.60      288.25     13.51 o
   3   5   5       82.74       96.26     13.57 o
   4   5   5      192.14      200.96     13.90 o
   5   5   5       34.87       -3.81     11.97 o
   6   5   5      196.75      201.07     18.52 o
   7   5   5       52.79       59.53     16.93 o
   8   5   5      256.37      298.25     24.06 o
   9   5   5      283.04      325.38     78.31 o
  10   5   5        9.61       30.27     34.45 o
  11   5   5       81.52      102.31     56.37 o
  12   5   5       14.76       31.32     60.55 o
 -12   6   5        8.30      -35.49     43.85 o
 -11   6   5       73.98       60.55     37.58 o
 -10   6   5       21.39       52.20     41.76 o
  -9   6   5      460.90      434.40     37.59 o
  -8   6   5       24.53       -3.46     35.49 o
  -7   6   5      106.87      116.37      7.75 o
  -6   6   5       26.17       32.63      7.25 o
  -5   6   5      685.67      675.21     30.29 o
  -4   6   5      275.04      274.15     12.53 o
  -3   6   5      314.38      310.75     10.43 o
  -2   6   5     1287.08     1241.63     27.05 o
  -1   6   5      956.99      946.16     22.02 o
   0   6   5       51.37       78.38      8.85 o
   1   6   5        0.06       -0.80      9.51 o
   2   6   5      754.86      850.70     28.11 o
   3   6   5      587.12      627.79     23.09 o
   4   6   5      387.39      395.58     22.86 o
   5   6   5        9.49      -14.83     13.51 o
   6   6   5       20.98       36.39     15.03 o
   7   6   5       71.80       35.50     19.02 o
   8   6   5      114.36      121.08     44.89 o
   9   6   5       54.44       39.10     30.90 o
  10   6   5        0.50       37.69     28.09 o
  11   6   5       85.04      106.49     54.29 o
 -11   7   5        9.32       25.05     35.49 o
 -10   7   5      233.26      158.70     50.11 o
  -9   7   5      193.76      198.37     45.94 o
  -8   7   5       20.79       22.75     50.11 o
  -7   7   5       38.78       13.92     13.57 o
  -6   7   5        3.41        8.83      9.51 o
  -5   7   5       42.93       43.93      9.51 o
  -4   7   5       10.39        8.82      6.52 o
  -3   7   5      254.51      257.90     27.15 o
  -2   7   5      948.85      894.50     25.08 o
  -1   7   5      301.79      331.88     22.97 o
   0   7   5      276.20      285.02     16.71 o
   1   7   5     1131.26     1200.96     30.62 o
   2   7   5      236.41      211.97     16.04 o
   3   7   5        1.05       -9.21     12.48 o
   4   7   5      180.79      130.30     25.06 o
   5   7   5      117.69      132.69     20.88 o
   6   7   5       27.67       37.03     13.97 o
   7   7   5      271.15      252.13     25.06 o
   8   7   5      144.00      179.34     67.86 o
   9   7   5        2.93       12.08     26.57 o
  10   7   5        4.10        7.14     34.45 o
  11   7   5        6.60       12.53     83.51 o
 -11   8   5       18.76       30.93     43.53 o
 -10   8   5       29.40       57.09     43.94 o
  -9   8   5      100.04       85.64     40.63 o
  -8   8   5      127.82      117.94     41.26 o
  -7   8   5      233.80      225.65     17.37 o
  -6   8   5      356.40      363.37     19.20 o
  -5   8   5      582.25      579.40     26.11 o
  -4   8   5      430.48      477.03     24.02 o
  -3   8   5       14.04       15.49      8.49 o
  -2   8   5       61.89       63.50     10.42 o
  -1   8   5       22.68       -5.78     15.66 o
   0   8   5        0.02      -10.74      9.13 o
   1   8   5       37.06       33.65     11.97 o
   2   8   5      401.78      403.49     22.97 o
   3   8   5      623.02      610.04     36.55 o
   4   8   5     1092.55     1240.26     40.66 o
   5   8   5        0.40       26.45     16.99 o
   6   8   5        6.22        6.81     13.97 o
   7   8   5       82.18       90.41     26.10 o
   8   8   5        9.83       -0.33     23.48 o
   9   8   5        0.64      -16.13     34.11 o
  10   8   5      128.77       93.96     54.29 o
  11   8   5       14.97       68.90     83.51 o
 -10   9   5       54.60       40.09     85.60 o
  -9   9   5       21.83       29.12     41.13 o
  -8   9   5        8.59       37.78     36.66 o
  -7   9   5      221.99      200.66     49.07 o
  -6   9   5        0.96       -7.86     11.97 o
  -5   9   5       36.25       22.11     16.70 o
  -4   9   5      472.99      460.01     54.30 o
  -3   9   5      395.71      398.54     28.19 o
  -2   9   5      233.23      257.59     15.45 o
  -1   9   5      213.29      181.59     15.45 o
   0   9   5       45.38       30.62     11.20 o
   1   9   5       42.57       28.49     11.97 o
   2   9   5      349.00      330.87     20.13 o
   3   9   5      625.02      554.65     29.24 o
   4   9   5       84.78      107.18     18.52 o
   5   9   5        9.52       32.57     22.00 o
   6   9   5      705.22      695.56     31.52 o
   7   9   5      214.59      198.39     35.50 o
   8   9   5        0.65       24.87     32.36 o
   9   9   5      136.59      165.46     42.13 o
  10   9   5       14.86        4.18     79.34 o
 -10  10   5        5.18       28.20     51.37 o
  -9  10   5       40.20       66.69     49.94 o
  -8  10   5       15.03      -52.44     49.06 o
  -7  10   5       19.49       16.01     28.76 o
  -6  10   5        0.52      -30.72     29.35 o
  -5  10   5       50.59       51.90     32.36 o
  -4  10   5        0.11       -3.13     13.51 o
  -3  10   5      409.29      403.96     59.52 o
  -2  10   5      209.20      258.32     33.41 o
  -1  10   5       32.06       19.78     12.62 o
   0  10   5      808.06      817.34     31.76 o
   1  10   5      269.14      207.23     33.41 o
   2  10   5       41.08        8.64     15.66 o
   3  10   5       71.32       60.39     17.71 o
   4  10   5      314.01      353.97     24.67 o
   5  10   5      127.09      117.72     25.55 o
   6  10   5        7.01      -15.71     36.54 o
   7  10   5      126.87      192.17     35.61 o
   8  10   5       27.09       -8.09     34.61 o
   9  10   5       24.74       21.47     48.65 o
  -9  11   5        0.55       -2.09     64.72 o
  -8  11   5       56.35      125.27     89.78 o
  -7  11   5        4.33       71.57     36.12 o
  -6  11   5      116.46      177.24     50.54 o
  -5  11   5       27.28       80.45     36.15 o
  -4  11   5       12.38      -17.24     18.93 o
  -3  11   5      128.89       79.11     20.35 o
  -2  11   5       30.19       37.58     15.03 o
  -1  11   5      211.92      186.76     36.54 o
   0  11   5       38.88       22.97     33.41 o
   1  11   5      162.33      202.65     25.15 o
   2  11   5      259.41      200.36     31.32 o
   3  11   5       74.42       95.40     22.59 o
   4  11   5       22.65        8.41     41.76 o
   5  11   5      214.79      207.38     27.14 o
   6  11   5        0.70       60.67     34.45 o
   7  11   5       33.22       94.23     58.46 o
   8  11   5       32.08        0.78     41.26 o
  -8  12   5       74.49      -62.64    100.22 o
  -7  12   5        4.77       -4.18     50.11 o
  -6  12   5        5.53       -3.81     49.94 o
  -5  12   5       60.69       50.81     39.13 o
  -4  12   5       15.23       -6.26     27.04 o
  -3  12   5      157.16       89.52     66.82 o
  -2  12   5       45.69       45.14     19.60 o
  -1  12   5       10.40       -4.95     20.88 o
   0  12   5       26.95       26.57     19.60 o
   1  12   5        3.54       24.52     27.14 o
   2  12   5       99.74       77.63     26.49 o
   3  12   5       14.72        5.57     26.09 o
   4  12   5        6.06       12.01     37.58 o
   5  12   5       70.73       70.99     35.48 o
   6  12   5       95.41       83.52     33.62 o
   7  12   5       30.75      -78.30     52.20 o
  -6  13   5       10.32     -110.66     79.34 o
  -5  13   5       40.94       50.11     83.52 o
  -4  13   5       39.46       26.68     35.99 o
  -3  13   5        6.86      -36.70     61.59 o
  -2  13   5        2.10       -6.22     34.11 o
  -1  13   5       67.71      120.90     39.10 o
   0  13   5       26.11       51.03     42.64 o
   1  13   5       51.68       22.97     62.64 o
   2  13   5        0.37       44.82     34.11 o
   3  13   5        0.22      -39.01     34.12 o
   4  13   5        8.06      -18.40     48.02 o
   5  13   5        0.10       41.76     41.76 o
   6  13   5       13.11       -4.18     75.16 o
  -4  14   5       32.15      -43.85     45.93 o
  -3  14   5       49.75       41.76     58.46 o
  -2  14   5        0.44       64.72     73.07 o
  -1  14   5        3.88       21.36     47.96 o
   0  14   5        1.03      -42.05     45.54 o
   1  14   5       19.99      105.26     51.63 o
   2  14   5       31.47       14.10     55.68 o
   3  14   5        1.96       27.52     37.53 o
   4  14   5       15.75      160.77     68.90 o
 -12   0   6       11.98     -106.48     70.99 o
 -10   0   6     2296.32     2659.61    135.91 o
  -8   0   6      399.54      419.79     27.15 o
  -6   0   6      320.52      263.15     16.71 o
  -4   0   6      120.69      154.53     10.44 o
  -2   0   6     4555.33     4176.42    115.84 o
   0   0   6      127.82      194.23     10.44 o
   2   0   6     4879.32     5051.65    136.87 o
   4   0   6    10313.56    11331.37    238.89 o
   6   0   6        0.61      -10.44     12.53 o
   8   0   6     4513.88     5008.41    245.08 o
  10   0   6       63.43        2.09     43.85 o
  12   0   6       23.74       56.37     70.99 o
 -13   1   6       11.05      -59.50     60.53 o
 -12   1   6      141.73      171.08     56.83 o
 -11   1   6       21.93       18.61     24.58 o
 -10   1   6       29.04       30.42     15.03 o
  -9   1   6      153.29      152.87     14.54 o
  -8   1   6       34.00       57.38     11.00 o
  -7   1   6       99.78       96.09      8.86 o
  -6   1   6       84.47       60.62      7.38 o
  -5   1   6      220.15      218.50      9.51 o
  -4   1   6      645.33      674.60     19.58 o
  -3   1   6     3922.73     3735.05     66.40 o
  -2   1   6     3684.79     3501.40     73.30 o
  -1   1   6    12242.41    11691.75    263.12 o
   0   1   6        1.41       -2.09      4.43 o
   1   1   6       76.10       55.75      5.01 o
   2   1   6     2140.55     2200.37     38.52 o
   3   1   6        0.16       -7.52      5.01 o
   4   1   6     7930.40     8423.49    128.14 o
   5   1   6      206.04      169.44     11.49 o
   6   1   6      225.39      212.83     13.57 o
   7   1   6      174.14      185.66     29.23 o
   8   1   6       63.20       52.55     17.53 o
   9   1   6      200.15      234.90     28.09 o
  10   1   6      113.59       75.97     28.09 o
  11   1   6       80.97       95.72     37.63 o
  12   1   6       16.52       11.58     79.34 o
 -13   2   6        5.05      -38.55     49.82 o
 -12   2   6        0.10        8.20     38.56 o
 -11   2   6        1.10        1.73     20.47 o
 -10   2   6        8.72       -6.04     13.51 o
  -9   2   6       75.84       81.29     19.84 o
  -8   2   6      120.85      118.78     11.54 o
  -7   2   6      218.90      221.71     11.54 o
  -6   2   6      752.41      805.02     25.52 o
  -5   2   6      940.02      957.37     38.17 o
  -4   2   6      609.73      619.46     23.39 o
  -3   2   6      391.21      383.73     14.23 o
  -2   2   6     6127.46     5948.81    102.62 o
  -1   2   6     7071.80     7092.35    119.63 o
   0   2   6     2143.49     1969.57     34.09 o
   1   2   6     5367.47     5440.82    112.34 o
   2   2   6      238.96      277.71      9.51 o
   3   2   6       84.78       82.60      7.38 o
   4   2   6     1482.52     1506.99     28.10 o
   5   2   6     1647.54     1640.98     33.25 o
   6   2   6       85.18       66.90     16.70 o
   7   2   6       28.07       21.21     26.10 o
   8   2   6        5.77       -0.95     15.66 o
   9   2   6        7.77      -12.33     22.56 o
  10   2   6       25.37       43.70     30.58 o
  11   2   6        1.86       21.01     33.55 o
  12   2   6        9.26       17.12     36.82 o
 -13   3   6        0.40      -45.93     98.13 o
 -12   3   6      165.08       94.36     36.74 o
 -11   3   6        0.35       14.55     24.33 o
 -10   3   6        3.04       -6.63     11.97 o
  -9   3   6       49.77       43.90     14.62 o
  -8   3   6       90.90      100.93     16.99 o
  -7   3   6      794.20      842.72     24.07 o
  -6   3   6     2621.75     2732.11     71.79 o
  -5   3   6      688.04      688.33     22.58 o
  -4   3   6     4188.50     4295.44     96.75 o
  -3   3   6     1453.39     1461.27     31.06 o
  -2   3   6       48.74       43.85      4.43 o
  -1   3   6     1116.49      975.45     22.89 o
   0   3   6     2848.00     2887.30     50.43 o
   1   3   6      382.53      329.19      9.52 o
   2   3   6     1760.73     1838.99     39.96 o
   3   3   6      477.26      507.55     21.94 o
   4   3   6       18.30       26.66      9.51 o
   5   3   6        0.00       -5.46      8.85 o
   6   3   6      423.24      431.08     18.42 o
   7   3   6       91.56       73.62     11.81 o
   8   3   6      236.65      216.74     22.15 o
   9   3   6       40.82       59.19     29.23 o
  10   3   6       82.49      133.65     32.08 o
  11   3   6       24.83       50.99     32.03 o
  12   3   6       12.02        9.59     48.02 o
 -12   4   6       27.90       58.46     45.93 o
 -11   4   6        2.60        2.09     34.45 o
 -10   4   6      197.09      200.60     87.70 o
  -9   4   6      217.87      210.49     60.56 o
  -8   4   6      247.84      248.69     20.85 o
  -7   4   6       32.54       51.99     11.97 o
  -6   4   6       67.46       72.42     11.97 o
  -5   4   6      271.45      287.36     14.55 o
  -4   4   6     1730.13     1749.95     39.06 o
  -3   4   6      117.08       92.64      8.35 o
  -2   4   6     2857.05     2805.42     48.31 o
  -1   4   6     2833.67     2745.78     61.83 o
   0   4   6      232.66      214.89     11.54 o
   1   4   6       18.47        8.54      8.02 o
   2   4   6       37.63       30.03      7.25 o
   3   4   6        4.41        3.53      8.85 o
   4   4   6      558.79      608.36     41.78 o
   5   4   6      471.92      456.88     17.54 o
   6   4   6       20.61        9.33     11.00 o
   7   4   6      184.30      154.07     19.57 o
   8   4   6       11.11       31.82     18.41 o
   9   4   6      139.97      128.25     30.28 o
  10   4   6       81.40       94.26     28.45 o
  11   4   6       13.57      -30.18     40.10 o
  12   4   6       87.33       96.05     60.55 o
 -12   5   6       11.39      -39.67     29.23 o
 -11   5   6       63.59       66.81     37.58 o
 -10   5   6        9.14       16.70     29.88 o
  -9   5   6        7.50      -33.99     41.76 o
  -8   5   6        6.60       -0.74     44.89 o
  -7   5   6       15.23       13.15     17.27 o
  -6   5   6      384.73      387.14     30.28 o
  -5   5   6        2.44        1.49      9.13 o
  -4   5   6      193.33      197.38     14.62 o
  -3   5   6       88.56       86.66     15.66 o
  -2   5   6     1062.52     1054.77     24.09 o
  -1   5   6     2300.96     2416.13     43.20 o
   0   5   6        8.73        7.31      9.40 o
   1   5   6       31.86       38.63      7.38 o
   2   5   6      566.56      582.82     21.08 o
   3   5   6      206.24      207.40     13.51 o
   4   5   6        8.22        0.84     10.42 o
   5   5   6       23.68       22.20     12.62 o
   6   5   6       86.57       84.71     14.23 o
   7   5   6      162.36      186.87     48.03 o
   8   5   6        6.35        3.99     16.93 o
   9   5   6      115.98       61.47     39.67 o
  10   5   6        7.62      -17.38     30.50 o
  11   5   6        2.32       83.64     37.45 o
  12   5   6        6.68     -144.06     96.04 o
 -12   6   6      119.72      102.31     56.38 o
 -11   6   6       75.44       29.23     41.76 o
 -10   6   6       43.78       10.44     27.14 o
  -9   6   6       10.30      -10.51     29.23 o
  -8   6   6      429.27      390.96     33.97 o
  -7   6   6       10.28       18.90     13.51 o
  -6   6   6       62.04       78.64     13.07 o
  -5   6   6      113.40      138.57      9.51 o
  -4   6   6        9.35       10.18      5.37 o
  -3   6   6        0.01        3.02      6.52 o
  -2   6   6      324.59      306.68     10.02 o
  -1   6   6     1857.69     1933.72     35.68 o
   0   6   6     1414.75     1590.51     54.36 o
   1   6   6        8.83        3.05     14.62 o
   2   6   6       13.07        8.67     10.44 o
   3   6   6      298.86      303.20     16.55 o
   4   6   6       75.32       76.38     12.33 o
   5   6   6      100.94      121.17     36.54 o
   6   6   6      698.39      623.28     28.10 o
   7   6   6       10.61       23.77     19.02 o
   8   6   6      331.60      333.08     31.72 o
   9   6   6       16.15       33.15     40.71 o
  10   6   6      227.93      306.86     39.13 o
  11   6   6        1.34      -27.14     52.20 o
 -11   7   6      136.24       94.99     46.30 o
 -10   7   6       27.28       30.83     28.91 o
  -9   7   6        2.25       33.01     38.63 o
  -8   7   6      102.42      106.62     26.32 o
  -7   7   6        0.32      -10.06     16.04 o
  -6   7   6       54.53       39.97     10.02 o
  -5   7   6       16.51        8.73      8.02 o
  -4   7   6      320.17      306.69     15.81 o
  -3   7   6     1066.55     1086.37     25.08 o
  -2   7   6       20.78        7.78      9.40 o
  -1   7   6      375.71      351.97     13.05 o
   0   7   6        1.91        6.26     13.57 o
   1   7   6      289.08      280.66     17.54 o
   2   7   6        2.22       -7.70     19.83 o
   3   7   6     1344.67     1462.64     47.02 o
   4   7   6        6.81        6.68     14.54 o
   5   7   6      134.70      171.45     16.24 o
   6   7   6      210.04      147.59     20.05 o
   7   7   6     1322.92     1489.38     94.03 o
   8   7   6      332.16      295.77     32.83 o
   9   7   6        2.40       12.41     34.45 o
  10   7   6       48.80       20.88     35.92 o
  11   7   6      118.50      177.48     89.78 o
 -11   8   6        4.89       30.56     36.26 o
 -10   8   6       28.78       -5.86     43.25 o
  -9   8   6       12.14       25.47     40.42 o
  -8   8   6       64.34       75.87     38.60 o
  -7   8   6        0.83       -3.48      7.47 o
  -6   8   6     1084.89     1183.62     36.94 o
  -5   8   6      404.39      419.15     19.03 o
  -4   8   6     1162.03     1269.53     43.42 o
  -3   8   6      662.47      750.42     20.86 o
  -2   8   6        3.78      -13.28      8.85 o
  -1   8   6     1806.52     1814.92     40.69 o
   0   8   6      762.59      799.77     37.60 o
   1   8   6        0.15       -9.15      8.85 o
   2   8   6       66.00       48.02     15.03 o
   3   8   6      200.46      179.42     18.41 o
   4   8   6      150.99      102.84     18.93 o
   5   8   6      722.64      722.92     62.67 o
   6   8   6      100.06      104.22     34.45 o
   7   8   6      212.46      264.33     54.29 o
   8   8   6        4.59        4.83     23.48 o
   9   8   6       29.80       43.62     31.93 o
  10   8   6        4.88      -14.62     62.64 o
 -10   9   6        0.72      -30.27     39.86 o
  -9   9   6       27.85       78.27     51.61 o
  -8   9   6      102.67      138.16     31.10 o
  -7   9   6      145.79      181.11     38.05 o
  -6   9   6      568.59      623.25     34.39 o
  -5   9   6      259.61      204.84     21.49 o
  -4   9   6        1.11       13.76     19.83 o
  -3   9   6      281.87      266.07     13.51 o
  -2   9   6      208.97      212.65     15.45 o
  -1   9   6       67.05       41.57     10.42 o
   0   9   6      122.53      119.54     14.23 o
   1   9   6       38.00       35.08     10.42 o
   2   9   6     1337.12     1432.11     44.05 o
   3   9   6      563.41      595.34     30.51 o
   4   9   6       92.66      118.93     23.08 o
   5   9   6      704.58      740.20     41.36 o
   6   9   6        5.89       32.66     20.51 o
   7   9   6       50.73       84.59     24.33 o
   8   9   6       19.19       36.02     34.61 o
   9   9   6       20.29       55.29     63.68 o
  10   9   6       19.13       39.67     79.34 o
 -10  10   6       74.69      167.33     72.30 o
  -9  10   6       83.06       39.34     95.00 o
  -8  10   6       43.26       37.73     41.02 o
  -7  10   6        0.29      -18.49     41.76 o
  -6  10   6       19.94       31.65     37.63 o
  -5  10   6        4.13        4.31     18.85 o
  -4  10   6      303.26      304.88     39.68 o
  -3  10   6       51.30       71.09     30.27 o
  -2  10   6      402.84      346.72     30.28 o
  -1  10   6      200.68      191.52     18.79 o
   0  10   6       33.03       36.16     13.24 o
   1  10   6       59.79       73.69     15.66 o
   2  10   6      950.51     1002.45     63.72 o
   3  10   6       61.71       87.72     18.25 o
   4  10   6        2.15        5.33     21.37 o
   5  10   6       58.95      101.57     29.48 o
   6  10   6        3.70       -4.83     23.48 o
   7  10   6       20.29      -46.48     68.90 o
   8  10   6       27.70        0.30     35.61 o
   9  10   6       55.98       26.81     46.49 o
  -9  11   6      123.16      221.33     98.14 o
  -8  11   6       86.33       50.11     77.25 o
  -7  11   6      115.44      152.15    108.58 o
  -6  11   6      175.55      111.53     35.92 o
  -5  11   6       89.86       71.94     32.08 o
  -4  11   6      147.36      208.80     30.62 o
  -3  11   6       86.49       86.32     15.03 o
  -2  11   6      204.63      219.41     34.45 o
  -1  11   6       24.72       24.33     15.61 o
   0  11   6        0.06       13.87     16.98 o
   1  11   6      261.74      278.51     39.68 o
   2  11   6       70.93       91.87     36.54 o
   3  11   6       70.33       98.44     27.13 o
   4  11   6      150.55      102.13     29.48 o
   5  11   6       28.94       48.88     33.41 o
   6  11   6        3.84        8.45     29.60 o
   7  11   6       29.93       18.29     36.12 o
   8  11   6       34.86       79.34     75.16 o
  -8  12   6        6.71     -127.36     98.13 o
  -7  12   6       14.36      -52.20     81.43 o
  -6  12   6        3.80       35.56     43.12 o
  -5  12   6       18.03       37.19     35.34 o
  -4  12   6        9.62        2.72     31.61 o
  -3  12   6        2.04        5.20     27.61 o
  -2  12   6        0.97      -30.12     25.80 o
  -1  12   6       86.15       80.26     23.15 o
   0  12   6       17.62        6.26     37.58 o
   1  12   6       21.16      -24.77     22.97 o
   2  12   6      279.85      299.68     39.49 o
   3  12   6       61.08       82.35     31.55 o
   4  12   6       94.94       87.69     34.75 o
   5  12   6       47.49       31.59     33.42 o
   6  12   6       40.80        4.18     48.02 o
   7  12   6       15.90       75.16     81.43 o
  -6  13   6       56.47      146.15     70.99 o
  -5  13   6        6.63        6.26     52.20 o
  -4  13   6        2.08       12.53     44.15 o
  -3  13   6       84.20       96.40     70.99 o
  -2  13   6       42.82       49.29     36.60 o
  -1  13   6        2.53      -16.92     43.84 o
   0  13   6        4.52       -5.85     40.58 o
   1  13   6        1.47        2.67     28.36 o
   2  13   6        5.18       16.82     34.45 o
   3  13   6        0.22       65.77     33.96 o
   4  13   6       11.27       49.03     50.11 o
   5  13   6       15.74      -37.58     35.49 o
   6  13   6        1.26       33.41     75.16 o
  -4  14   6        4.53      -12.53     79.34 o
  -3  14   6       17.91      187.91     85.60 o
  -2  14   6        0.55       14.10     53.75 o
  -1  14   6        5.35      -31.07     49.16 o
   0  14   6       49.72       63.21     56.71 o
   1  14   6        3.36       44.11     58.19 o
   2  14   6       70.87       16.18     61.15 o
   3  14   6        1.88       -8.35     66.81 o
 -13   0   7        6.93       -8.35     89.78 o
 -11   0   7      143.59      202.54     37.58 o
  -9   0   7      137.17      100.23     18.79 o
  -7   0   7      289.82      275.66     16.71 o
  -5   0   7     1567.31     1589.48     58.56 o
  -3   0   7      612.91      620.66     22.99 o
  -1   0   7     1437.15     1195.49     39.78 o
   1   0   7     3667.99     3482.82    115.60 o
   3   0   7       19.13        0.00      8.35 o
   5   0   7       60.04       83.52     16.70 o
   7   0   7     4733.53     5482.22    176.03 o
   9   0   7     1167.47     1374.85    102.38 o
  11   0   7       56.94       62.64     41.76 o
 -13   1   7        5.50      -34.45     67.91 o
 -12   1   7       11.74       25.05     67.86 o
 -11   1   7      194.15      174.10     34.45 o
 -10   1   7      147.26      135.74     17.75 o
  -9   1   7      205.40      195.85     16.12 o
  -8   1   7       12.98       26.69     20.88 o
  -7   1   7      136.94      128.83      8.86 o
  -6   1   7      151.06      157.61     12.53 o
  -5   1   7      446.52      462.47     14.55 o
  -4   1   7      106.82       64.12      5.91 o
  -3   1   7      218.91      200.50      8.02 o
  -2   1   7      556.42      511.54     13.05 o
  -1   1   7      361.80      369.85     13.30 o
   0   1   7     2858.19     2662.51     60.52 o
   1   1   7      405.49      439.31     24.03 o
   2   1   7     1818.38     1778.34     35.16 o
   3   1   7      131.42       99.20      8.86 o
   4   1   7     2921.89     2800.60     60.52 o
   5   1   7      511.89      436.62     14.77 o
   6   1   7      285.11      261.66     16.04 o
   7   1   7      438.82      447.34     21.57 o
   8   1   7      961.74      983.30     54.32 o
   9   1   7      324.96      301.11     43.85 o
  10   1   7       67.74       92.91     35.43 o
  11   1   7       42.80       51.51     40.58 o
  12   1   7        0.43       20.44     35.06 o
 -13   2   7       24.81      -38.23     48.88 o
 -12   2   7        2.39       27.90     40.10 o
 -11   2   7      281.07      289.07     33.96 o
 -10   2   7       63.15       55.39     13.97 o
  -9   2   7       10.07        2.39      9.13 o
  -8   2   7       52.64       75.69     14.62 o
  -7   2   7      157.58      146.99     10.74 o
  -6   2   7      183.56      187.75     18.79 o
  -5   2   7      830.05      900.20     37.14 o
  -4   2   7       39.56       39.57      8.50 o
  -3   2   7      257.40      292.97      7.25 o
  -2   2   7     4974.00     4922.06     95.84 o
  -1   2   7     1041.86      998.09     20.92 o
   0   2   7      785.90      736.76     14.63 o
   1   2   7       34.99       48.02      5.01 o
   2   2   7       68.92       52.43     13.57 o
   3   2   7     3082.76     3301.39     61.94 o
   4   2   7      314.12      385.98     15.66 o
   5   2   7        0.33       15.37      8.02 o
   6   2   7        5.93        2.57      9.51 o
   7   2   7     1427.11     1628.00     47.61 o
   8   2   7        4.05       -5.10     19.83 o
   9   2   7       21.48       14.88     21.92 o
  10   2   7       35.13       16.76     44.89 o
  11   2   7        1.73        5.70     28.14 o
  12   2   7       24.71       25.05     68.90 o
 -13   3   7        1.50       24.39     68.64 o
 -12   3   7       25.37       34.78     44.89 o
 -11   3   7        7.20      -34.17     24.33 o
 -10   3   7       52.99       21.67     19.60 o
  -9   3   7      300.14      282.60     14.50 o
  -8   3   7       87.41       71.32     19.84 o
  -7   3   7     1704.09     1657.51     59.53 o
  -6   3   7     1679.88     1720.69     52.47 o
  -5   3   7      592.78      569.25     18.53 o
  -4   3   7       43.80       26.68      6.52 o
  -3   3   7     4692.90     5168.97     88.10 o
  -2   3   7     1221.42     1262.87     27.33 o
  -1   3   7    10650.49    10962.52    183.87 o
   0   3   7      783.24      802.58     18.54 o
   1   3   7     1714.30     1723.00     42.91 o
   2   3   7      173.66      168.66     18.79 o
   3   3   7      544.07      588.56     17.54 o
   4   3   7       19.73        8.99      9.51 o
   5   3   7      127.33      100.73     13.57 o
   6   3   7       84.72       92.77     13.97 o
   7   3   7      393.49      393.35     22.85 o
   8   3   7      732.56      756.53     72.07 o
   9   3   7       19.53        1.35     23.95 o
  10   3   7        0.08       34.92     31.58 o
  11   3   7        9.36       16.95     36.82 o
  12   3   7       23.57       51.52     58.46 o
 -12   4   7       44.28       54.29     48.02 o
 -11   4   7        1.73      -25.05     33.41 o
 -10   4   7        8.27      -17.54     20.85 o
  -9   4   7       12.29       19.02     25.05 o
  -8   4   7        4.13        0.00     13.90 o
  -7   4   7       99.30       75.15     16.70 o
  -6   4   7        5.66        2.09      8.86 o
  -5   4   7       13.86       12.34      8.02 o
  -4   4   7       62.75       57.96      7.25 o
  -3   4   7      885.99     1039.80     22.17 o
  -2   4   7      315.08      351.49     10.03 o
  -1   4   7       19.47       17.90      8.35 o
   0   4   7        0.31       -3.34      6.26 o
   1   4   7     1031.57     1089.28     23.65 o
   2   4   7      107.10      133.35      9.51 o
   3   4   7       63.61       59.97      8.86 o
   4   4   7      542.55      628.96     21.93 o
   5   4   7        6.93       -2.09     10.33 o
   6   4   7       11.50       10.44     15.66 o
   7   4   7        0.12       -5.57     16.99 o
   8   4   7      280.92      283.03     24.97 o
   9   4   7       27.77       33.58     25.48 o
  10   4   7       49.77       81.79     30.24 o
  11   4   7        0.00        5.15     42.51 o
  12   4   7       24.91      -58.46     58.46 o
 -12   5   7      115.70       73.08     50.11 o
 -11   5   7      284.17      290.26     54.29 o
 -10   5   7      405.99      402.17     92.93 o
  -9   5   7       12.95        7.36     74.12 o
  -8   5   7        3.30      -12.94     15.70 o
  -7   5   7       20.34       16.24     12.33 o
  -6   5   7       27.86       33.41     11.20 o
  -5   5   7      110.50      112.37     12.63 o
  -4   5   7      260.02      289.57     13.51 o
  -3   5   7      291.23      276.55     12.49 o
  -2   5   7     1108.57     1185.93     25.00 o
  -1   5   7     2622.68     2877.42     50.26 o
   0   5   7      859.37      910.34     27.04 o
   1   5   7      597.76      620.96     26.12 o
   2   5   7      318.47      308.71     15.45 o
   3   5   7      853.13      856.01     27.04 o
   4   5   7       29.35       19.49     11.00 o
   5   5   7      718.75      719.36     54.32 o
   6   5   7      416.35      465.08     23.49 o
   7   5   7      689.07      765.83     34.39 o
   8   5   7       91.30      104.79     23.48 o
   9   5   7        0.00      -15.52     53.24 o
  10   5   7        1.77        9.23     29.23 o
  11   5   7       43.85       76.15     41.76 o
  12   5   7        3.60       31.32     91.87 o
 -12   6   7        6.17       15.36     34.63 o
 -11   6   7       58.92      141.98     54.29 o
 -10   6   7        8.24        3.53     27.42 o
  -9   6   7      431.79      418.87     48.03 o
  -8   6   7      354.26      314.61     28.55 o
  -7   6   7      682.28      707.30     31.28 o
  -6   6   7      258.56      217.28     15.81 o
  -5   6   7      295.75      320.22     12.49 o
  -4   6   7       30.99       20.01      8.50 o
  -3   6   7      130.21      136.36      9.51 o
  -2   6   7      908.05     1039.28     25.51 o
  -1   6   7      673.69      671.73     29.25 o
   0   6   7       45.58       69.39     18.79 o
   1   6   7       36.16       26.50      9.51 o
   2   6   7       11.30        7.97      8.02 o
   3   6   7      264.88      237.56     16.55 o
   4   6   7      156.45      158.51     16.55 o
   5   6   7      162.92      209.65     26.10 o
   6   6   7      608.12      614.08     27.60 o
   7   6   7     1310.41     1407.65     82.54 o
   8   6   7       47.77       89.41     25.50 o
   9   6   7      301.80      270.25     33.83 o
  10   6   7        1.63      -13.92     45.93 o
  11   6   7       15.77       31.32     54.28 o
 -11   7   7       53.20       34.29     41.90 o
 -10   7   7        0.09      -46.98     31.32 o
  -9   7   7        0.17       31.40     34.63 o
  -8   7   7      357.00      306.24     42.06 o
  -7   7   7      281.29      263.28     28.55 o
  -6   7   7      205.64      176.14     14.94 o
  -5   7   7       26.57       44.47     12.53 o
  -4   7   7      141.52      144.75     13.51 o
  -3   7   7       34.63       39.67     10.33 o
  -2   7   7      315.75      312.09     11.54 o
  -1   7   7      709.06      758.70     22.41 o
   0   7   7       40.84       50.97     18.79 o
   1   7   7       15.46       10.72     11.00 o
   2   7   7      114.22      103.27     28.19 o
   3   7   7       10.97       27.98     13.90 o
   4   7   7       20.21       10.18     14.62 o
   5   7   7      614.36      642.78     28.98 o
   6   7   7       43.58       41.92     18.52 o
   7   7   7      147.41      157.62     25.88 o
   8   7   7        0.82      -23.93     31.32 o
   9   7   7       66.03       74.74     28.76 o
  10   7   7        0.14      -29.23     46.98 o
  11   7   7       33.01       39.67     79.34 o
 -11   8   7       52.88       42.59     45.34 o
 -10   8   7      204.38      235.25     55.33 o
  -9   8   7        4.26      -30.49     31.10 o
  -8   8   7       21.96      -17.59     34.67 o
  -7   8   7        2.95       14.22     27.04 o
  -6   8   7       51.78       35.00     10.44 o
  -5   8   7      843.43      873.85     35.63 o
  -4   8   7       56.27       55.30     13.04 o
  -3   8   7      583.10      521.97     21.38 o
  -2   8   7      833.61      920.80     26.12 o
  -1   8   7      434.32      471.34     48.04 o
   0   8   7      126.00      146.61     11.97 o
   1   8   7        3.40        2.35     11.48 o
   2   8   7        4.12       19.83     13.29 o
   3   8   7      224.36      254.16     27.15 o
   4   8   7      226.41      244.79     27.15 o
   5   8   7      227.70      193.14     18.41 o
   6   8   7       12.03       24.57     19.02 o
   7   8   7        1.42      -10.69     19.83 o
   8   8   7      121.16      170.30     30.24 o
   9   8   7       70.46      108.81     38.11 o
  10   8   7       83.15      108.57     73.08 o
 -10   9   7        0.58       47.76     45.00 o
  -9   9   7       18.38       20.84     45.93 o
  -8   9   7        3.96       -1.45     33.86 o
  -7   9   7      150.01      146.84     43.39 o
  -6   9   7        1.44      -32.75     27.02 o
  -5   9   7       29.04       27.14     16.04 o
  -4   9   7      223.40      202.45     20.88 o
  -3   9   7       71.84       57.61      8.85 o
  -2   9   7      316.62      307.39     18.79 o
  -1   9   7      365.92      340.76     17.71 o
   0   9   7      340.12      380.67     19.88 o
   1   9   7        5.62       -9.05     11.20 o
   2   9   7      109.39      123.35     27.14 o
   3   9   7       55.70       29.00     21.92 o
   4   9   7        0.03      -11.06     19.89 o
   5   9   7        1.75       10.12     18.52 o
   6   9   7      179.33      176.44     25.56 o
   7   9   7       56.36       39.79     24.58 o
   8   9   7      145.45      139.05     37.85 o
   9   9   7       43.68       -4.14     45.48 o
  10   9   7        2.77       25.05     58.46 o
  -9  10   7        9.76       17.05     61.17 o
  -8  10   7       54.65       70.75     52.40 o
  -7  10   7       28.67       29.47     45.48 o
  -6  10   7      207.88      203.80     43.39 o
  -5  10   7        0.44        9.10     18.25 o
  -4  10   7       96.08      103.39     20.04 o
  -3  10   7     1457.62     1498.35     39.43 o
  -2  10   7      146.10      128.97     14.94 o
  -1  10   7       22.79        7.66     16.70 o
   0  10   7        5.20       18.79     16.70 o
   1  10   7       95.15       91.21     19.84 o
   2  10   7       27.63       16.11     15.66 o
   3  10   7       20.33       -2.94     20.34 o
   4  10   7        3.81      -12.71     25.55 o
   5  10   7        5.14      -31.48     26.56 o
   6  10   7       24.40       17.65     23.53 o
   7  10   7      247.89      313.17     41.60 o
   8  10   7       61.20       88.97     47.18 o
   9  10   7        5.32       68.90     79.34 o
  -9  11   7        6.13     -109.61     73.08 o
  -8  11   7        4.64       54.28     85.60 o
  -7  11   7       14.69      -31.32     38.89 o
  -6  11   7        4.56      -22.81     40.58 o
  -5  11   7       26.77       15.87     34.74 o
  -4  11   7      117.97      138.03     41.90 o
  -3  11   7        7.04       30.32     16.55 o
  -2  11   7        0.29        9.30     18.79 o
  -1  11   7       54.24       50.33     19.84 o
   0  11   7       19.41       19.36     17.59 o
   1  11   7        0.54      -17.55     20.34 o
   2  11   7       65.56       77.25     28.19 o
   3  11   7        6.64       25.72     27.13 o
   4  11   7       58.20       49.09     26.57 o
   5  11   7       20.53       19.00     25.74 o
   6  11   7       87.90      101.84     32.50 o
   7  11   7       47.18       18.79     62.64 o
   8  11   7        1.52      -18.79     70.99 o
  -7  12   7        0.74       73.07     64.72 o
  -6  12   7       22.44      -54.28     81.43 o
  -5  12   7       82.95       86.46     42.04 o
  -4  12   7       14.46       66.81     38.39 o
  -3  12   7       54.80       27.68     32.83 o
  -2  12   7        7.71      110.73     62.64 o
  -1  12   7       44.00       13.38     30.04 o
   0  12   7        0.07       32.49     24.62 o
   1  12   7        2.78       36.36     24.62 o
   2  12   7       10.35       22.61     23.37 o
   3  12   7        3.15        6.49     32.36 o
   4  12   7       31.50       60.30     35.09 o
   5  12   7       57.50       57.21     50.11 o
   6  12   7       93.59       41.76     50.11 o
   7  12   7        7.77       -8.35     52.20 o
  -6  13   7       16.57       29.23     85.60 o
  -5  13   7        6.52      -33.41     77.25 o
  -4  13   7        1.64      -39.67     66.81 o
  -3  13   7       28.74       44.89     50.20 o
  -2  13   7       26.07       -4.21     45.01 o
  -1  13   7       27.78       32.35     46.07 o
   0  13   7        1.86      -13.74     40.58 o
   1  13   7       31.66       38.77     40.13 o
   2  13   7       68.30       56.62     32.76 o
   3  13   7       46.17       51.50     37.35 o
   4  13   7       54.36       63.08     86.65 o
   5  13   7       78.87       50.11     48.02 o
  -4  14   7       28.39      141.98     93.95 o
  -3  14   7       62.99      -91.87     66.81 o
  -2  14   7       34.24      -31.32     64.72 o
  -1  14   7        0.63      -18.79     70.99 o
   0  14   7        0.67       53.39     51.61 o
   1  14   7       51.55       65.52     54.09 o
   2  14   7       28.56       19.49     58.69 o
   3  14   7       14.25       43.85     77.25 o
 -12   0   8      595.43      708.01    112.78 o
 -10   0   8      225.81      248.49     27.15 o
  -8   0   8      225.15      225.53     16.71 o
  -6   0   8     1663.34     1796.23     66.91 o
  -4   0   8      129.19      102.32     10.44 o
  -2   0   8     1371.01     1431.17     52.31 o
   0   0   8     4967.83     5174.03    172.68 o
   2   0   8     1473.10     1406.04     48.12 o
   4   0   8      594.70      727.05     27.16 o
   6   0   8     1312.18     1295.93     54.35 o
   8   0   8      713.43      507.60     58.49 o
  10   0   8        1.31      -60.55     50.11 o
  12   0   8       23.73       43.85     68.90 o
 -13   1   8       25.23      -11.95     60.62 o
 -12   1   8       14.88      -16.64     48.65 o
 -11   1   8       35.18       11.92     40.71 o
 -10   1   8       63.57       46.60     15.45 o
  -9   1   8      500.23      560.50     25.06 o
  -8   1   8       61.50       55.94      9.51 o
  -7   1   8      139.68      122.68     20.88 o
  -6   1   8       53.51       53.26      5.91 o
  -5   1   8       26.79       41.63      6.52 o
  -4   1   8      197.05      146.00     11.49 o
  -3   1   8     1298.97     1385.08     32.14 o
  -2   1   8        5.02        5.67     10.44 o
  -1   1   8     3611.95     3318.23     82.81 o
   0   1   8     1332.50     1345.66     31.65 o
   1   1   8       75.93       66.27      9.51 o
   2   1   8      775.07      737.83     17.74 o
   3   1   8      425.27      419.73     13.97 o
   4   1   8     3760.89     3908.83     76.91 o
   5   1   8       94.48       80.46     10.02 o
   6   1   8      362.37      354.88     33.42 o
   7   1   8      527.63      527.50     26.46 o
   8   1   8      450.42      481.71     42.81 o
   9   1   8       40.02       29.13     30.02 o
  10   1   8       93.25       62.99     41.76 o
  11   1   8        3.38       51.36     40.71 o
  12   1   8       48.30       62.64     50.20 o
 -13   2   8       16.03      -54.28     60.53 o
 -12   2   8       13.10       81.91     37.62 o
 -11   2   8       85.84      151.22     83.52 o
 -10   2   8      157.39      124.10     15.03 o
  -9   2   8      180.73      152.33     13.90 o
  -8   2   8      159.95      153.09     18.79 o
  -7   2   8      123.94      126.43     15.03 o
  -6   2   8       94.71       99.81     21.92 o
  -5   2   8       24.43       30.35      8.85 o
  -4   2   8      120.14      128.43      8.86 o
  -3   2   8      511.92      568.45     15.46 o
  -2   2   8     2204.44     2227.14     45.24 o
  -1   2   8     2903.66     2624.14     51.14 o
   0   2   8      128.96      103.10     13.57 o
   1   2   8     3138.60     3066.17     60.47 o
   2   2   8       18.12       16.96      5.37 o
   3   2   8       35.86       19.21      8.35 o
   4   2   8     2671.15     2842.26     52.82 o
   5   2   8     1187.14     1237.24     30.06 o
   6   2   8      351.27      326.88     16.24 o
   7   2   8       71.92       63.53     13.57 o
   8   2   8     1074.67     1055.87     53.71 o
   9   2   8        0.36       29.72     26.10 o
  10   2   8        0.01      -21.89     21.07 o
  11   2   8      157.27      187.15     45.49 o
  12   2   8        0.34       72.10     44.00 o
 -13   3   8       51.31      112.56     70.60 o
 -12   3   8       24.30       -9.48     44.26 o
 -11   3   8       64.98       58.68     37.58 o
 -10   3   8       51.30       38.28     29.23 o
  -9   3   8       15.12        1.65     32.36 o
  -8   3   8       64.19       38.84     19.84 o
  -7   3   8      499.26      584.62     68.93 o
  -6   3   8        6.48       24.36     11.00 o
  -5   3   8       33.08       34.90     10.02 o
  -4   3   8      107.32       88.50     19.84 o
  -3   3   8     1251.46     1139.07     39.73 o
  -2   3   8       20.34       25.91      9.40 o
  -1   3   8       34.54       30.60      4.43 o
   0   3   8     3700.45     3810.33     74.12 o
   1   3   8      401.39      473.98     21.93 o
   2   3   8        0.00        9.92      5.37 o
   3   3   8      109.65       83.07      9.51 o
   4   3   8     4828.90     5143.00     97.64 o
   5   3   8       26.36       30.76     11.00 o
   6   3   8      495.45      573.25     22.57 o
   7   3   8      318.67      285.87     22.97 o
   8   3   8       80.17       84.81     24.58 o
   9   3   8      125.21      137.60     25.10 o
  10   3   8      289.01      351.82     46.98 o
  11   3   8       14.78      -12.39     34.45 o
  12   3   8       13.30      -33.03     47.06 o
 -12   4   8       10.04       27.14     45.93 o
 -11   4   8       75.80       35.33     35.41 o
 -10   4   8      107.99       93.08     27.02 o
  -9   4   8       39.92       27.98     18.41 o
  -8   4   8      439.04      417.28     42.81 o
  -7   4   8        6.39       18.79     11.54 o
  -6   4   8       55.24       50.11     10.02 o
  -5   4   8       88.88       96.97     10.02 o
  -4   4   8      819.09      865.27     18.94 o
  -3   4   8       63.98       76.04      7.47 o
  -2   4   8      216.02      256.94     10.34 o
  -1   4   8        2.97        6.26      6.26 o
   0   4   8     2654.05     2685.30     50.72 o
   1   4   8      871.78      845.45     17.55 o
   2   4   8     2113.56     2069.10     43.19 o
   3   4   8      282.50      266.29     16.71 o
   4   4   8       73.59       55.86     14.62 o
   5   4   8      411.37      417.07     17.54 o
   6   4   8       73.23       44.95     12.48 o
   7   4   8       88.80      124.82     18.06 o
   8   4   8        0.32      -10.61     17.75 o
   9   4   8        6.02       -6.94     23.08 o
  10   4   8      151.29      138.78     38.63 o
  11   4   8        0.13        8.08     39.53 o
  12   4   8        1.10      -56.37     81.43 o
 -12   5   8        1.59      -20.88     43.84 o
 -11   5   8        1.46       56.37     41.76 o
 -10   5   8      148.17       89.21     40.72 o
  -9   5   8       16.43        1.44     18.48 o
  -8   5   8      252.31      245.02     24.58 o
  -7   5   8       26.50       38.65     25.05 o
  -6   5   8      172.39      160.79     14.74 o
  -5   5   8      107.54      116.41      9.74 o
  -4   5   8      462.43      492.50     21.57 o
  -3   5   8      250.06      264.51     10.34 o
  -2   5   8      162.18      154.31      8.50 o
  -1   5   8     1370.57     1426.02     26.61 o
   0   5   8      158.27      132.57      8.85 o
   1   5   8      209.47      180.28     17.75 o
   2   5   8     1155.61     1157.70     28.57 o
   3   5   8        5.76       11.33     22.97 o
   4   5   8      155.86      136.90     12.49 o
   5   5   8       38.06       49.78     13.57 o
   6   5   8      157.40      142.70     28.19 o
   7   5   8       10.46        9.02     22.97 o
   8   5   8        6.10        3.34     18.41 o
   9   5   8        0.28       -4.03     29.35 o
  10   5   8      200.06      276.36     42.48 o
  11   5   8        6.95       41.95     39.10 o
 -12   6   8      229.54      280.26     54.69 o
 -11   6   8        0.00      -34.00     42.80 o
 -10   6   8      720.65      847.57     64.91 o
  -9   6   8       74.04       74.33     27.80 o
  -8   6   8        3.04        7.87     17.70 o
  -7   6   8      175.12      158.70     17.75 o
  -6   6   8       75.55       50.34     13.57 o
  -5   6   8       86.83       87.24     17.75 o
  -4   6   8      888.92      993.62     28.56 o
  -3   6   8        4.21       -4.18      7.38 o
  -2   6   8     4027.38     4174.89     82.54 o
  -1   6   8      372.41      414.10     10.75 o
   0   6   8       77.83       94.13     10.42 o
   1   6   8      897.00      968.69     33.22 o
   2   6   8       56.13       61.18     12.53 o
   3   6   8       41.34       41.76     11.20 o
   4   6   8      938.44      939.81     39.70 o
   5   6   8       47.25       41.76     13.29 o
   6   6   8      110.23      118.60     18.00 o
   7   6   8      466.82      493.24     41.77 o
   8   6   8      168.42      167.43     32.23 o
   9   6   8       57.41       50.11     26.57 o
  10   6   8        0.34       63.84     34.11 o
  11   6   8        4.68       -6.26     48.02 o
 -11   7   8       25.40       51.25     40.10 o
 -10   7   8      131.97      106.43     34.41 o
  -9   7   8       74.70       71.15     34.11 o
  -8   7   8        5.97       36.25     33.82 o
  -7   7   8       18.35       28.19     13.87 o
  -6   7   8       86.14       88.82     20.67 o
  -5   7   8        6.83       28.81     10.42 o
  -4   7   8     1064.24     1102.30     44.93 o
  -3   7   8      435.83      388.25     16.71 o
  -2   7   8       38.39       28.53      8.50 o
  -1   7   8      277.83      262.55     19.84 o
   0   7   8        0.09        0.00      7.47 o
   1   7   8       39.92       35.17     13.51 o
   2   7   8        1.72       -7.37     18.79 o
   3   7   8       12.42        5.01     13.90 o
   4   7   8       57.82       76.90     14.54 o
   5   7   8      537.13      557.95     31.60 o
   6   7   8        7.22       43.78     35.49 o
   7   7   8        0.59      -26.19     21.75 o
   8   7   8       61.61       65.77     37.58 o
   9   7   8       73.34       10.44     41.76 o
  10   7   8        0.51       22.13     40.78 o
  11   7   8       39.54       81.43     77.25 o
 -11   8   8        0.80       36.96     40.71 o
 -10   8   8        2.09      -45.32     37.62 o
  -9   8   8       13.16        2.02     47.83 o
  -8   8   8       27.58       59.01     41.59 o
  -7   8   8        0.73        4.84     27.02 o
  -6   8   8       98.23       59.02     20.88 o
  -5   8   8        3.91       19.31     10.74 o
  -4   8   8      712.40      759.09     29.10 o
  -3   8   8      393.51      352.78     16.93 o
  -2   8   8      357.68      420.29     15.66 o
  -1   8   8       38.86       48.30     15.66 o
   0   8   8      359.87      357.83     18.48 o
   1   8   8      709.07      609.73     27.60 o
   2   8   8      707.95      675.54     31.12 o
   3   8   8      216.99      186.99     20.51 o
   4   8   8     1050.41     1030.71     37.65 o
   5   8   8       47.54       56.53     18.52 o
   6   8   8        8.02       32.48     19.56 o
   7   8   8        0.11      -23.84     37.58 o
   8   8   8       28.37       30.88     31.12 o
   9   8   8       10.02       50.94     34.74 o
  10   8   8        7.16      -18.79     70.99 o
 -10   9   8       12.18      -20.64     40.42 o
  -9   9   8       12.16      -27.84     37.35 o
  -8   9   8        9.07      -17.85     44.63 o
  -7   9   8        2.97        6.40     29.25 o
  -6   9   8       10.68       -2.78     30.34 o
  -5   9   8        5.08      -10.86     17.37 o
  -4   9   8        2.18       21.57     15.45 o
  -3   9   8        0.37       10.19     11.97 o
  -2   9   8      359.84      342.86     25.06 o
  -1   9   8      113.48      102.06     14.50 o
   0   9   8       50.40       73.44     22.97 o
   1   9   8        5.22        9.05     11.00 o
   2   9   8      123.62      121.05     22.76 o
   3   9   8       12.24       31.13     16.04 o
   4   9   8      639.67      567.61     39.41 o
   5   9   8      232.32      177.42     26.86 o
   6   9   8      120.47      140.72     26.09 o
   7   9   8      151.44      168.29     27.59 o
   8   9   8       97.27      117.16     33.42 o
   9   9   8       21.46        3.99     50.53 o
  -9  10   8      177.70      275.62     81.43 o
  -8  10   8       34.79       58.55     51.42 o
  -7  10   8      224.01      330.91     54.63 o
  -6  10   8       14.74      -10.02     25.55 o
  -5  10   8       21.38        7.31     42.80 o
  -4  10   8       77.86       69.31     22.85 o
  -3  10   8       15.67       17.30     17.75 o
  -2  10   8      146.39      157.09     38.63 o
  -1  10   8       19.89       20.57     12.87 o
   0  10   8       56.52       39.52     15.39 o
   1  10   8      140.30      132.90     17.76 o
   2  10   8       46.24       21.55     40.71 o
   3  10   8      135.30       88.84     21.76 o
   4  10   8        0.73      -12.53     66.81 o
   5  10   8       14.33       24.79     26.86 o
   6  10   8       12.80        1.55     28.74 o
   7  10   8       63.24      126.11     38.22 o
   8  10   8        0.68       64.72     70.99 o
   9  10   8        1.67      -20.88     81.43 o
  -8  11   8        8.38       -2.09     56.37 o
  -7  11   8       25.24       -9.53     33.57 o
  -6  11   8       94.44       48.02     44.29 o
  -5  11   8       19.15        1.94     42.74 o
  -4  11   8       18.72       12.62     31.61 o
  -3  11   8      109.86      105.36     34.45 o
  -2  11   8      465.56      465.31     41.62 o
  -1  11   8        9.00      -18.19     15.03 o
   0  11   8      377.29      391.72     31.56 o
   1  11   8       57.72       43.11     18.85 o
   2  11   8       56.43        9.45     24.46 o
   3  11   8       30.79       11.27     27.14 o
   4  11   8       11.26        8.16     26.32 o
   5  11   8       64.20       80.50     51.15 o
   6  11   8      361.56      444.26     63.69 o
   7  11   8        9.41      -37.58     73.08 o
   8  11   8        4.06      -45.93     68.90 o
  -6  12   8        4.96       56.37     45.93 o
  -5  12   8       10.75      -25.61     33.00 o
  -4  12   8       50.97       71.41     38.22 o
  -3  12   8       22.43       63.72     33.41 o
  -2  12   8       18.83        0.37     28.09 o
  -1  12   8        4.65       -8.45     30.50 o
   0  12   8        6.89       22.18     26.64 o
   1  12   8       84.10      113.07     29.25 o
   2  12   8      216.26      206.65     57.42 o
   3  12   8       73.63       70.28     31.58 o
   4  12   8      109.30      139.26     35.29 o
   5  12   8        4.72      -26.92     33.57 o
   6  12   8      150.77       77.26     54.29 o
   7  12   8       78.58       54.29     75.17 o
  -6  13   8        0.27       56.37     68.90 o
  -5  13   8        0.44      -33.41     75.16 o
  -4  13   8      151.52      254.74     83.52 o
  -3  13   8        0.10        2.09     60.55 o
  -2  13   8       33.92       92.96     49.31 o
  -1  13   8        4.67       -7.87     37.62 o
   0  13   8        3.33      -20.68     45.13 o
   1  13   8        0.23      -25.55     46.35 o
   2  13   8      129.88      107.74     83.52 o
   3  13   8        3.24      -14.61     33.96 o
   4  13   8        1.53       29.78     35.61 o
   5  13   8        0.05       41.76     50.11 o
  -4  14   8       14.87        8.35     83.51 o
  -3  14   8       10.79      -39.67     79.34 o
  -2  14   8        7.75      -25.05     50.11 o
  -1  14   8        0.84      -23.14     52.60 o
   0  14   8       34.30       39.67     56.14 o
   1  14   8        7.79        2.15     47.06 o
   2  14   8       71.38       45.04     51.61 o
   3  14   8       57.68      -68.90     77.25 o
 -13   0   9      275.24      298.60    100.23 o
 -11   0   9       91.02       77.25     66.81 o
  -9   0   9      160.58      133.64     16.70 o
  -7   0   9     1170.66     1241.36     48.07 o
  -5   0   9       48.85       62.64     10.44 o
  -3   0   9     1024.11      921.96     33.45 o
  -1   0   9    13093.75    12996.12    436.54 o
   1   0   9       14.60       41.76     10.44 o
   3   0   9      507.27      587.04     20.89 o
   5   0   9      377.38      350.88     20.89 o
   7   0   9      159.13      162.87     29.23 o
   9   0   9       32.63       -2.09     41.76 o
  11   0   9      153.23      164.95     70.99 o
 -13   1   9       38.26       70.16     68.90 o
 -12   1   9        0.12      -62.64     54.62 o
 -11   1   9        8.04       11.33     27.14 o
 -10   1   9       29.87       16.94     16.70 o
  -9   1   9      941.41      963.86     34.63 o
  -8   1   9      376.37      354.24     15.45 o
  -7   1   9      181.45      170.66     11.97 o
  -6   1   9      235.02      215.29     11.00 o
  -5   1   9      329.68      300.75     11.00 o
  -4   1   9      510.82      498.88     14.55 o
  -3   1   9       41.97       37.27      7.31 o
  -2   1   9       24.38       36.80      6.52 o
  -1   1   9      415.12      416.26     14.77 o
   0   1   9       56.03       51.35      7.38 o
   1   1   9       56.48       68.53     10.44 o
   2   1   9      374.88      323.78     11.82 o
   3   1   9        1.24       -6.26      8.35 o
   4   1   9      105.30       89.74     10.34 o
   5   1   9      171.06      165.79     13.04 o
   6   1   9       88.09       97.01     22.97 o
   7   1   9      572.69      581.32     33.21 o
   8   1   9       30.94       33.54     23.07 o
   9   1   9      215.78      202.48     33.58 o
  10   1   9       26.72       16.47     41.76 o
  11   1   9        1.91      -20.57     43.84 o
  12   1   9       10.52      -26.01     76.21 o
 -13   2   9       73.95      107.45    124.23 o
 -12   2   9      257.38      302.71     55.36 o
 -11   2   9       14.52       35.30     52.20 o
 -10   2   9      189.42      179.36     40.72 o
  -9   2   9       86.31       78.95     22.97 o
  -8   2   9        7.37       -7.52     14.54 o
  -7   2   9       62.97       42.94     16.70 o
  -6   2   9      162.54      156.84     27.15 o
  -5   2   9      107.28       67.74     15.66 o
  -4   2   9     6043.34     6581.32    113.08 o
  -3   2   9     1003.84     1007.37     26.13 o
  -2   2   9     3194.14     3311.55     57.31 o
  -1   2   9     3781.34     3942.54     83.83 o
   0   2   9      530.20      527.85     14.55 o
   1   2   9      357.55      318.26     10.03 o
   2   2   9      754.83      745.47     18.43 o
   3   2   9     3797.36     3984.73     90.40 o
   4   2   9     2779.89     3070.64     87.93 o
   5   2   9      138.52      105.57     13.97 o
   6   2   9     1036.76     1018.32     31.13 o
   7   2   9      749.16      701.39     27.30 o
   8   2   9       36.34       50.11     37.58 o
   9   2   9      118.30       95.71     35.97 o
  10   2   9       13.72       -5.72     36.56 o
  11   2   9       14.23       56.52     42.74 o
  12   2   9       14.34       35.43     40.69 o
 -13   3   9       40.05      -60.55     57.68 o
 -12   3   9       22.86       -1.89     42.68 o
 -11   3   9        5.66       24.97     31.12 o
 -10   3   9      196.91      228.33     29.48 o
  -9   3   9      401.00      471.49     97.11 o
  -8   3   9        6.99        4.38     12.87 o
  -7   3   9       17.34       12.53     12.53 o
  -6   3   9      190.31      169.00     25.06 o
  -5   3   9      667.70      707.03     29.25 o
  -4   3   9        7.85       -2.09      6.95 o
  -3   3   9      488.46      554.63     25.07 o
  -2   3   9        0.06       10.44      4.43 o
  -1   3   9      915.27      923.69     19.04 o
   0   3   9        3.61       14.85      6.52 o
   1   3   9       96.46       62.55     13.57 o
   2   3   9      159.57      133.14     14.62 o
   3   3   9       44.58       37.62     12.53 o
   4   3   9      290.79      298.31     15.45 o
   5   3   9       62.58       53.40     11.00 o
   6   3   9       37.31       22.97     19.84 o
   7   3   9        6.10       20.88     17.72 o
   8   3   9      128.43      131.55     27.43 o
   9   3   9      322.84      359.02     37.00 o
  10   3   9        0.51       47.55     30.04 o
  11   3   9        0.35       43.96     51.61 o
  12   3   9        2.40       40.71     56.04 o
 -12   4   9       93.35      240.11     96.05 o
 -11   4   9       54.87       85.33     34.63 o
 -10   4   9        1.12      -16.29     18.06 o
  -9   4   9      287.43      233.71     21.37 o
  -8   4   9      134.16      140.49     33.41 o
  -7   4   9       29.06       13.76     12.48 o
  -6   4   9        0.34        5.39      8.49 o
  -5   4   9       40.39       39.73      8.35 o
  -4   4   9       13.39        1.04      3.96 o
  -3   4   9     1002.77     1068.31     30.93 o
  -2   4   9       74.05       77.84     10.02 o
  -1   4   9        0.87       -3.91      5.37 o
   0   4   9     1583.86     1697.34     34.81 o
   1   4   9      479.94      473.91     18.07 o
   2   4   9      629.25      701.19     19.04 o
   3   4   9      925.92      951.48     25.58 o
   4   4   9      198.69      211.59     13.51 o
   5   4   9        4.32        2.51     12.53 o
   6   4   9      995.34      957.75     31.53 o
   7   4   9      653.39      660.89     32.09 o
   8   4   9      285.78      271.67     63.69 o
   9   4   9      125.82      152.47     30.04 o
  10   4   9        2.26       14.16     33.10 o
  11   4   9        9.33       38.31     48.02 o
 -12   5   9       13.50        2.41     38.16 o
 -11   5   9       10.94       24.66     38.01 o
 -10   5   9       32.76       50.83     25.55 o
  -9   5   9       56.77       24.72     20.12 o
  -8   5   9      556.87      491.17     31.11 o
  -7   5   9       44.46       29.67     13.57 o
  -6   5   9       77.58       86.16     25.06 o
  -5   5   9       75.20       95.79     17.75 o
  -4   5   9       51.88       52.59     12.48 o
  -3   5   9      324.26      339.48     18.80 o
  -2   5   9      651.32      641.39     18.42 o
  -1   5   9      945.42      985.77     21.39 o
   0   5   9      536.13      495.33     31.34 o
   1   5   9       14.60       24.94      5.22 o
   2   5   9        1.00        0.84      9.40 o
   3   5   9       47.40       35.79     10.02 o
   4   5   9      105.07      118.34     12.48 o
   5   5   9        0.23       -5.48     10.74 o
   6   5   9       10.22        9.81     14.54 o
   7   5   9      139.89      156.96     21.07 o
   8   5   9      210.17      210.92     38.63 o
   9   5   9       20.09      -16.32     32.08 o
  10   5   9       31.75       34.27     46.98 o
  11   5   9       39.88       37.31     39.53 o
 -12   6   9        2.73       33.80     45.17 o
 -11   6   9      288.52      212.18     48.65 o
 -10   6   9       70.93       40.79     30.28 o
  -9   6   9       54.45        6.26     27.28 o
  -8   6   9      224.53      222.97     25.06 o
  -7   6   9      790.41      807.56     33.53 o
  -6   6   9      187.75      155.46      8.10 o
  -5   6   9        9.36        3.18     20.88 o
  -4   6   9      672.47      753.33     22.16 o
  -3   6   9       14.15        9.40      7.38 o
  -2   6   9      222.28      201.26     12.53 o
  -1   6   9       52.87       65.88      5.37 o
   0   6   9      460.60      448.10     13.29 o
   1   6   9      223.90      184.35     14.23 o
   2   6   9        3.49        6.79      9.40 o
   3   6   9     1264.96     1342.08     36.01 o
   4   6   9       22.16       -9.70     21.92 o
   5   6   9      118.39      138.62     59.51 o
   6   6   9       20.81       46.90     19.83 o
   7   6   9     1081.72     1213.13     53.18 o
   8   6   9      138.11      158.41     37.58 o
   9   6   9       14.53        6.26     29.53 o
  10   6   9       31.68        4.87     29.25 o
  11   6   9      117.97      108.57     79.34 o
 -11   7   9       85.27       90.68     45.10 o
 -10   7   9       25.49      -16.92     34.41 o
  -9   7   9      309.55      368.19     55.36 o
  -8   7   9      225.64      215.10     41.60 o
  -7   7   9      180.43      190.81     12.53 o
  -6   7   9      559.10      461.58     33.01 o
  -5   7   9       17.77       22.97      9.34 o
  -4   7   9      506.98      467.12     18.42 o
  -3   7   9       31.40       38.76     13.57 o
  -2   7   9      109.81      108.89     11.00 o
  -1   7   9        7.12        9.13     17.75 o
   0   7   9       63.61       69.80     13.57 o
   1   7   9      516.74      530.30     20.13 o
   2   7   9      285.13      291.68     17.75 o
   3   7   9      128.89      115.58     12.53 o
   4   7   9      626.86      666.04     23.49 o
   5   7   9       32.31       43.15     16.99 o
   6   7   9       74.91       43.85     22.00 o
   7   7   9        4.07        3.94     18.93 o
   8   7   9        4.54        4.44     35.49 o
   9   7   9       24.70       33.64     26.09 o
  10   7   9       13.41       58.62     47.17 o
 -11   8   9        0.47       12.94     32.76 o
 -10   8   9        5.29      128.61     55.59 o
  -9   8   9       38.77        6.26     35.48 o
  -8   8   9       69.14      -11.02     44.89 o
  -7   8   9      154.23      195.38     36.56 o
  -6   8   9      373.81      397.95     34.75 o
  -5   8   9        6.84        2.42     12.62 o
  -4   8   9        1.10        1.93     11.48 o
  -3   8   9       82.92       62.64     10.02 o
  -2   8   9      104.11       73.89     12.48 o
  -1   8   9       17.16       18.39     11.48 o
   0   8   9       32.72       24.01     16.24 o
   1   8   9      360.84      324.27     21.57 o
   2   8   9      183.30      191.76     19.89 o
   3   8   9     1322.40     1476.45     68.96 o
   4   8   9       11.74        5.57     25.05 o
   5   8   9       31.15       13.92     14.94 o
   6   8   9      290.47      274.80     26.46 o
   7   8   9       60.36      112.24     36.54 o
   8   8   9       26.03       24.93     38.63 o
   9   8   9        4.45       29.23     35.92 o
  10   8   9        9.12       96.04     77.25 o
 -10   9   9        1.30      -23.92     48.65 o
  -9   9   9        9.96       66.68     76.21 o
  -8   9   9       11.14        7.60     35.71 o
  -7   9   9      127.70       37.51     42.51 o
  -6   9   9        9.74      -19.21     27.80 o
  -5   9   9       39.85       20.04     14.54 o
  -4   9   9        0.01      -26.38     19.83 o
  -3   9   9      931.73      937.79     31.74 o
  -2   9   9      625.26      618.34     19.88 o
  -1   9   9        0.02        5.14      8.85 o
   0   9   9       38.27       23.66     11.20 o
   1   9   9      187.40      177.32     16.61 o
   2   9   9      396.09      355.94     30.04 o
   3   9   9      270.59      286.84     40.72 o
   4   9   9        5.56       20.31     17.75 o
   5   9   9      297.82      358.59     52.21 o
   6   9   9       15.02       -0.97     22.97 o
   7   9   9       65.11       61.82     76.21 o
   8   9   9       11.66        4.49     36.66 o
   9   9   9       68.77      106.48     73.08 o
  -9  10   9        1.21      -64.72     81.43 o
  -8  10   9       71.67       16.05     54.39 o
  -7  10   9        3.07      -68.47     45.65 o
  -6  10   9       13.59       40.51     36.54 o
  -5  10   9      211.20      185.50     39.00 o
  -4  10   9        0.64       -1.18     21.56 o
  -3  10   9      139.25      121.45     18.06 o
  -2  10   9       60.00       47.86      7.85 o
  -1  10   9      746.72      734.52     32.55 o
   0  10   9      125.24      107.07     18.85 o
   1  10   9      723.20      672.30     34.88 o
   2  10   9       78.05       60.58     19.01 o
   3  10   9      111.16      175.13     51.16 o
   4  10   9       86.28      127.24     27.38 o
   5  10   9      162.07      159.65     28.74 o
   6  10   9        0.01      -28.53     26.14 o
   7  10   9       13.02       30.70     39.78 o
   8  10   9       18.34      -41.76     68.90 o
  -8  11   9       38.87      -83.52     87.69 o
  -7  11   9       18.68      -58.77     48.65 o
  -6  11   9        1.79      -47.32    106.48 o
  -5  11   9       15.92       30.72     43.53 o
  -4  11   9       15.17      -28.41     33.10 o
  -3  11   9      503.53      517.50     42.81 o
  -2  11   9        9.95       10.68     23.95 o
  -1  11   9       26.78       43.85     19.01 o
   0  11   9       11.31       26.32     19.83 o
   1  11   9       78.39       56.90     21.48 o
   2  11   9       96.86       59.36     28.45 o
   3  11   9       23.33       13.48     37.58 o
   4  11   9      108.80      114.23     25.81 o
   5  11   9       52.32      115.03     72.03 o
   6  11   9       52.72       77.32     48.02 o
   7  11   9       45.48      106.48     70.99 o
   8  11   9       16.89       35.49     79.34 o
  -5  12   9        0.35       20.88     54.28 o
  -4  12   9        2.09       29.46     37.85 o
  -3  12   9        6.08      -20.23     41.61 o
  -2  12   9       47.65       13.16     66.81 o
  -1  12   9        1.18       32.86     33.10 o
   0  12   9      141.76      115.74     41.26 o
   1  12   9       19.28       38.47     35.49 o
   2  12   9       72.63       31.32     25.10 o
   3  12   9      189.18      272.92     38.30 o
   4  12   9       14.41      -11.96     49.06 o
   5  12   9       14.27      -22.55     70.99 o
   6  12   9       44.59       81.43     50.11 o
  -6  13   9        5.46       12.53     91.87 o
  -5  13   9        4.77      -98.13     85.60 o
  -4  13   9       69.66       25.06     75.17 o
  -3  13   9       54.75       83.52     73.08 o
  -2  13   9        6.98      -19.88     46.35 o
  -1  13   9        7.44       13.57     53.24 o
   0  13   9       18.66       44.04     50.11 o
   1  13   9       54.52       55.93     48.45 o
   2  13   9       16.36       84.36     54.39 o
   3  13   9       22.19       34.19     57.68 o
   4  13   9        0.22        5.14     39.57 o
   5  13   9        0.07      102.30     52.20 o
  -3  14   9       53.05      114.84    102.31 o
  -2  14   9        3.50       33.41     81.43 o
  -1  14   9       11.73       46.50     54.39 o
   0  14   9        3.72      -13.33     38.89 o
   1  14   9       39.22       59.25     82.47 o
   2  14   9        0.74       -2.75     54.66 o
 -12   0  10        6.04      -27.14     75.16 o
 -10   0  10       80.45       60.55     16.70 o
  -8   0  10      135.38      148.25     16.70 o
  -6   0  10        0.20       -4.18     10.44 o
  -4   0  10      826.51      994.71     37.62 o
  -2   0  10     2389.46     2546.82     81.68 o
   0   0  10      609.84      731.37     64.78 o
   2   0  10       51.84       33.41     14.62 o
   4   0  10      397.58      348.81     20.89 o
   6   0  10      104.89      146.16     22.97 o
   8   0  10      668.24      728.99     68.93 o
  10   0  10        0.39       31.32     56.37 o
  12   0  10        4.10       31.32     50.11 o
 -13   1  10        0.20      -18.08     52.38 o
 -12   1  10       79.40       35.18     53.75 o
 -11   1  10       92.73      102.15     37.04 o
 -10   1  10      441.01      409.89     23.54 o
  -9   1  10      201.41      203.61     42.81 o
  -8   1  10       63.12       75.12     10.42 o
  -7   1  10      295.90      300.79     35.50 o
  -6   1  10        2.57       -6.26      6.26 o
  -5   1  10       97.31      125.59     10.44 o
  -4   1  10      464.93      541.67     16.94 o
  -3   1  10      999.46      954.30     27.31 o
  -2   1  10       63.54       48.02      8.02 o
  -1   1  10    10113.92    10734.00    300.79 o
   0   1  10       25.32       19.84      7.38 o
   1   1  10      230.89      182.67     11.00 o
   2   1  10      230.38      225.32     11.00 o
   3   1  10     1185.94     1303.00     30.94 o
   4   1  10      517.11      469.18     19.84 o
   5   1  10      473.57      460.78     29.24 o
   6   1  10       84.02       78.26     13.51 o
   7   1  10       38.88       17.75     17.72 o
   8   1  10      111.54       25.77     28.19 o
   9   1  10      136.21      146.93     35.97 o
  10   1  10       17.30       44.89     39.86 o
  11   1  10        6.93       37.95     46.49 o
  12   1  10        0.54        2.09     36.91 o
 -13   2  10        2.12      -65.06     72.30 o
 -12   2  10        0.99      -53.59     54.64 o
 -11   2  10       11.33       35.49     24.28 o
 -10   2  10        3.50        8.09     21.92 o
  -9   2  10      714.93      836.05     41.36 o
  -8   2  10        0.00       -1.21     13.97 o
  -7   2  10        0.28       15.14     11.54 o
  -6   2  10      879.50      903.64     29.44 o
  -5   2  10       44.08       56.63     13.57 o
  -4   2  10        0.73        9.90     15.66 o
  -3   2  10      842.74      831.42     24.03 o
  -2   2  10     2838.56     2954.84     58.50 o
  -1   2  10     2886.81     3025.49     59.89 o
   0   2  10      440.20      416.48     14.55 o
   1   2  10       58.67       58.16      8.02 o
   2   2  10      123.70      124.46      8.86 o
   3   2  10       44.62       24.19      8.50 o
   4   2  10      383.91      356.93     20.52 o
   5   2  10        3.68       10.86     11.00 o
   6   2  10       25.88       25.49     13.51 o
   7   2  10       23.65        6.36     14.23 o
   8   2  10        3.36        0.57     28.19 o
   9   2  10      109.09       82.55     33.20 o
  10   2  10        0.38       37.98     30.90 o
  11   2  10       29.78       13.26     35.92 o
  12   2  10        3.68       14.39     46.62 o
 -12   3  10        1.64      -65.48     45.51 o
 -11   3  10        5.66        6.00     23.48 o
 -10   3  10        0.06       10.86     22.00 o
  -9   3  10       53.21       45.24     20.88 o
  -8   3  10       19.71       35.87     15.45 o
  -7   3  10        9.34        0.00     14.62 o
  -6   3  10       58.33       75.73     11.54 o
  -5   3  10      498.35      477.65     16.94 o
  -4   3  10      345.22      324.29     16.55 o
  -3   3  10     1373.51     1536.05     36.87 o
  -2   3  10     4175.88     4565.02     80.06 o
  -1   3  10      239.98      259.79      8.02 o
   0   3  10      129.40      128.64      9.51 o
   1   3  10      687.29      641.88     21.39 o
   2   3  10      121.12       93.03     11.81 o
   3   3  10       22.48       32.85     11.00 o
   4   3  10      341.38      324.17     20.05 o
   5   3  10       13.38      -15.81     15.03 o
   6   3  10      136.58      130.17     16.99 o
   7   3  10       70.24       63.72     18.06 o
   8   3  10       11.93       -5.62     21.37 o
   9   3  10       10.95      -11.43     27.02 o
  10   3  10       27.09        0.39     42.64 o
  11   3  10       10.99       76.76     56.48 o
  12   3  10       35.96       56.37     77.25 o
 -12   4  10       15.75       17.28     44.58 o
 -11   4  10       44.54       52.44     31.10 o
 -10   4  10      160.33      123.03     26.45 o
  -9   4  10      202.08      247.70     21.37 o
  -8   4  10       43.89        8.35     16.04 o
  -7   4  10      386.91      404.89     22.85 o
  -6   4  10      203.79      138.05     19.84 o
  -5   4  10      581.96      622.34     18.53 o
  -4   4  10      637.33      691.82     31.34 o
  -3   4  10      409.13      443.21     16.94 o
  -2   4  10      945.22     1025.77     41.80 o
  -1   4  10      142.80      145.28      8.85 o
   0   4  10     5479.71     5988.58    131.32 o
   1   4  10      427.04      433.83     16.94 o
   2   4  10      708.72      715.45     23.96 o
   3   4  10       11.54        5.57     17.75 o
   4   4  10      743.51      741.85     25.82 o
   5   4  10      154.10      154.86     16.93 o
   6   4  10      123.53       96.53     16.04 o
   7   4  10       30.93       23.66     22.97 o
   8   4  10        9.88      -17.62     22.97 o
   9   4  10        0.22       16.16     31.61 o
  10   4  10       28.32        2.31     34.48 o
  11   4  10      103.29      165.68     50.79 o
 -12   5  10      134.38       13.30     70.03 o
 -11   5  10       37.60       11.88     38.16 o
 -10   5  10      266.48      296.20     40.10 o
  -9   5  10      383.33      388.35     89.80 o
  -8   5  10       89.69       56.90     36.54 o
  -7   5  10       60.77       54.66     11.51 o
  -6   5  10      126.67       96.05     24.01 o
  -5   5  10        7.21       23.38     14.54 o
  -4   5  10       27.50       26.15      6.04 o
  -3   5  10      199.52      197.20     12.87 o
  -2   5  10      736.04      778.51     27.16 o
  -1   5  10     1660.06     1732.60     38.63 o
   0   5  10      479.52      525.20     17.38 o
   1   5  10      840.04      855.80     28.56 o
   2   5  10      187.31      206.93     14.62 o
   3   5  10      383.05      421.68     18.80 o
   4   5  10        0.02        0.78     11.54 o
   5   5  10      206.92      204.11     16.99 o
   6   5  10        2.82        7.05     16.11 o
   7   5  10      302.86      306.63     31.62 o
   8   5  10        8.61       13.48     24.06 o
   9   5  10       22.55       21.51     24.33 o
  10   5  10        8.04      -11.98     30.62 o
  11   5  10        8.12      -61.10     49.61 o
 -12   6  10       70.28       31.44     37.08 o
 -11   6  10        0.75       40.37     44.63 o
 -10   6  10       20.23      -33.72     42.80 o
  -9   6  10       86.31       81.59     66.81 o
  -8   6  10      137.91      137.19     31.72 o
  -7   6  10        0.52      -10.96      9.40 o
  -6   6  10       98.85      106.37     20.04 o
  -5   6  10        0.17       29.42     16.04 o
  -4   6  10       20.43       -1.19     16.70 o
  -3   6  10     1106.76     1097.47     29.55 o
  -2   6  10      183.66      160.79     11.97 o
  -1   6  10      433.46      473.26     13.97 o
   0   6  10      430.69      469.77     22.98 o
   1   6  10      229.48      243.98     15.45 o
   2   6  10       98.84       86.18      8.85 o
   3   6  10      836.02      815.78     27.06 o
   4   6  10       31.88       37.80     13.51 o
   5   6  10      444.89      386.93     21.57 o
   6   6  10        0.58       -0.30     15.45 o
   7   6  10        1.20       24.36     22.41 o
   8   6  10        0.01      -13.67     24.06 o
   9   6  10        0.47        3.85     27.93 o
  10   6  10        0.63      -13.32     39.19 o
  11   6  10        8.71       10.44     81.43 o
 -11   7  10        3.81      -28.14     45.00 o
 -10   7  10       62.66       65.86     44.89 o
  -9   7  10      176.58      173.21     58.47 o
  -8   7  10       27.20       23.23     28.76 o
  -7   7  10        0.17      -29.23     31.32 o
  -6   7  10       35.47       30.88     17.75 o
  -5   7  10      120.53       98.68     17.37 o
  -4   7  10       78.76       92.26     14.62 o
  -3   7  10        2.01       -2.09     16.70 o
  -2   7  10     1820.10     1827.45     44.06 o
  -1   7  10       32.44       24.59      6.52 o
   0   7  10        3.84       -6.26      6.95 o
   1   7  10      113.90      116.66     16.70 o
   2   7  10      140.81      113.05     13.57 o
   3   7  10      321.79      335.54     16.55 o
   4   7  10       69.20       59.53     13.90 o
   5   7  10        3.19      -23.17     15.45 o
   6   7  10       27.11       33.60     37.58 o
   7   7  10       28.35        4.49     25.74 o
   8   7  10        9.31       31.05     86.65 o
   9   7  10       79.23       39.16     34.38 o
  10   7  10        5.49       98.13     68.90 o
 -11   8  10       34.61       23.73     51.90 o
 -10   8  10       17.05       91.26     56.64 o
  -9   8  10        0.13       10.64     42.87 o
  -8   8  10      154.16      191.60     44.81 o
  -7   8  10       37.03       10.48     35.09 o
  -6   8  10        2.33      -36.49     24.33 o
  -5   8  10      248.45      247.19     18.93 o
  -4   8  10       93.16       69.84     12.48 o
  -3   8  10     2550.24     2637.44     73.81 o
  -2   8  10        9.30       19.31     11.54 o
  -1   8  10      502.82      491.21     19.84 o
   0   8  10      567.32      581.38     21.49 o
   1   8  10       67.24       91.87     16.70 o
   2   8  10       31.96       42.06     10.02 o
   3   8  10       79.23       63.11     11.97 o
   4   8  10       23.96       23.66     13.04 o
   5   8  10      572.59      573.47     63.70 o
   6   8  10      222.83      193.59     25.56 o
   7   8  10      110.40      107.54     25.10 o
   8   8  10       12.47       36.50     32.76 o
   9   8  10        0.64        2.73     73.07 o
  10   8  10        2.16       68.90     81.43 o
 -10   9  10       50.87       -2.09     70.99 o
  -9   9  10       37.26       36.55     44.42 o
  -8   9  10       58.98       98.48     56.83 o
  -7   9  10       88.80      100.22     60.55 o
  -6   9  10       18.43       51.98     42.64 o
  -5   9  10       18.70       18.79     34.45 o
  -4   9  10       66.99       64.98     16.04 o
  -3   9  10       27.10       35.49     14.76 o
  -2   9  10      129.53       78.30     14.54 o
  -1   9  10      102.94      113.25     10.74 o
   0   9  10       40.62       27.05     19.84 o
   1   9  10      223.77      200.79     24.01 o
   2   9  10       90.43       50.29     16.99 o
   3   9  10        8.66        9.51     13.04 o
   4   9  10      203.58      178.35     32.37 o
   5   9  10      675.04      775.59     80.42 o
   6   9  10       38.60       32.71     28.01 o
   7   9  10        5.47        9.05     52.20 o
   8   9  10        7.55       76.49     51.65 o
   9   9  10        2.03       48.02     81.43 o
  -9  10  10        0.03      -41.76     96.04 o
  -8  10  10        1.06       29.23     48.12 o
  -7  10  10      170.03      240.42     43.63 o
  -6  10  10       66.99       98.23     48.45 o
  -5  10  10      138.72      164.91     43.63 o
  -4  10  10        4.74       10.64     15.45 o
  -3  10  10       26.44       18.34     34.45 o
  -2  10  10        8.10       29.31     18.41 o
  -1  10  10      162.66      138.58     12.63 o
   0  10  10      152.99      152.12     17.50 o
   1  10  10      408.94      346.65     48.03 o
   2  10  10        0.20       -6.77     15.61 o
   3  10  10      110.18       78.06     19.88 o
   4  10  10       98.18      121.97     36.54 o
   5  10  10       13.62       26.45     26.14 o
   6  10  10      133.42      149.51     49.62 o
   7  10  10       51.66       28.45     49.44 o
   8  10  10        0.46       83.51     77.25 o
  -8  11  10        0.66      -41.76     91.87 o
  -7  11  10       33.77       99.90     58.19 o
  -6  11  10       21.43       22.10     42.74 o
  -5  11  10       58.85      116.29     43.53 o
  -4  11  10       19.40       13.62     32.44 o
  -3  11  10        0.06        0.76     31.58 o
  -2  11  10      265.28      271.46     32.61 o
  -1  11  10       40.37       51.78     29.23 o
   0  11  10      335.88      258.68     22.00 o
   1  11  10       80.38       58.85     24.08 o
   2  11  10      219.72      229.90     30.04 o
   3  11  10       32.03       73.71     27.14 o
   4  11  10       14.94       16.67     43.09 o
   5  11  10       16.53        7.81     47.83 o
   6  11  10       23.09       85.01     54.39 o
   7  11  10       12.78        4.18     70.99 o
  -7  12  10        4.79      -22.97     60.55 o
  -6  12  10        0.67      108.57     93.95 o
  -5  12  10       23.21       48.02     48.02 o
  -4  12  10       12.82       27.14     73.08 o
  -3  12  10       61.08      -12.72     36.26 o
  -2  12  10       16.10       -5.08     39.10 o
  -1  12  10       32.46       29.82     39.10 o
   0  12  10      122.35       90.98     45.01 o
   1  12  10        6.09        3.11     38.60 o
   2  12  10        2.63       -5.48     31.12 o
   3  12  10       34.27       20.93     29.60 o
   4  12  10      201.00      276.84     46.46 o
   5  12  10       74.03       46.07     41.88 o
   6  12  10        4.23      -14.62     64.72 o
  -5  13  10       22.84      -79.34     81.43 o
  -4  13  10       74.40      171.21     73.08 o
  -3  13  10        6.14      108.57     75.16 o
  -2  13  10        1.56      -31.04     73.07 o
  -1  13  10        9.98       16.70     48.02 o
   0  13  10        0.38      -71.33     47.56 o
   1  13  10        0.87        5.73     48.65 o
   2  13  10       39.06       41.11     55.68 o
   3  13  10       37.95       49.04     51.11 o
   4  13  10       43.56       77.25     77.25 o
  -3  14  10       15.85       16.70     91.87 o
  -2  14  10        1.13       29.23     68.90 o
  -1  14  10        7.69      -16.70     75.16 o
   0  14  10       20.77       48.02     55.59 o
   1  14  10       22.76       74.31     64.91 o
   2  14  10       25.48       34.45     59.05 o
 -13   0  11       37.10       -8.35     70.99 o
 -11   0  11      183.33      258.92     66.82 o
  -9   0  11      867.38      988.11     43.87 o
  -7   0  11     1197.84     1182.82     48.06 o
  -5   0  11     1125.55     1141.17     43.89 o
  -3   0  11      946.49     1132.83     37.62 o
  -1   0  11     3022.33     3202.48    129.94 o
   1   0  11       22.30       29.23     14.62 o
   3   0  11      808.68      850.47     33.43 o
   5   0  11        0.28       22.97     16.70 o
   7   0  11      640.75      672.60     52.22 o
   9   0  11     1738.34     1924.95    156.75 o
  11   0  11      102.82      110.66     66.81 o
 -13   1  11        3.47      -36.64     70.02 o
 -12   1  11       57.47      -29.76     58.30 o
 -11   1  11       48.30      116.34     52.90 o
 -10   1  11      580.85      649.83     33.01 o
  -9   1  11      173.50      184.67     15.45 o
  -8   1  11       58.68       62.27     10.74 o
  -7   1  11       73.71       63.27     14.62 o
  -6   1  11      175.41      162.26     12.49 o
  -5   1  11     1472.68     1682.84     41.08 o
  -4   1  11      235.85      257.70     14.62 o
  -3   1  11     2148.06     2389.76     53.80 o
  -2   1  11      697.81      695.99     20.69 o
  -1   1  11      105.69      100.70     12.33 o
   0   1  11     1583.31     1809.28     59.69 o
   1   1  11     1152.33     1177.75     43.67 o
   2   1  11     1649.33     1620.11     36.62 o
   3   1  11       18.62       33.01      8.02 o
   4   1  11      299.17      276.05     13.97 o
   5   1  11       13.72        8.35     10.02 o
   6   1  11     1180.13     1172.54     37.89 o
   7   1  11        6.66       10.94     15.45 o
   8   1  11      215.39      227.79     45.94 o
   9   1  11       75.22       29.96     35.97 o
  10   1  11       24.57       -7.38     44.00 o
  11   1  11      147.76      149.08     51.42 o
  12   1  11        0.21       33.71     40.42 o
 -12   2  11       14.39        6.53     36.29 o
 -11   2  11        3.78       -4.51     30.23 o
 -10   2  11        6.58       16.11     19.28 o
  -9   2  11      758.76      846.25     36.84 o
  -8   2  11      240.45      200.89     16.55 o
  -7   2  11      268.10      281.47     18.41 o
  -6   2  11      355.84      316.91     27.15 o
  -5   2  11       15.87       13.31      5.37 o
  -4   2  11       96.72       84.98      8.50 o
  -3   2  11       12.91        3.13      5.91 o
  -2   2  11      902.40     1032.72     25.83 o
  -1   2  11       46.21       40.34      6.95 o
   0   2  11       78.75       67.92      9.40 o
   1   2  11      272.71      338.33     13.58 o
   2   2  11       18.94        5.50     14.62 o
   3   2  11     1319.24     1364.96     50.17 o
   4   2  11      731.56      725.66     89.84 o
   5   2  11       38.04       40.37     13.04 o
   6   2  11      150.75      113.82     15.03 o
   7   2  11      264.17      279.07     26.86 o
   8   2  11      124.75      101.79     25.49 o
   9   2  11        2.96       -7.10     27.80 o
  10   2  11        2.55      -39.94     33.86 o
  11   2  11       80.07       70.34     45.54 o
  12   2  11       19.53       52.20     54.28 o
 -12   3  11        0.01       37.67     47.08 o
 -11   3  11       25.48       73.08     28.96 o
 -10   3  11        0.70       18.79     19.19 o
  -9   3  11        7.63        2.58     15.45 o
  -8   3  11        4.07      -12.20     13.51 o
  -7   3  11       57.43       68.18     13.97 o
  -6   3  11       42.35       39.27     25.06 o
  -5   3  11       73.17       67.91     17.75 o
  -4   3  11       37.98       45.92      7.31 o
  -3   3  11      602.19      600.67     16.94 o
  -2   3  11      386.63      452.80     12.49 o
  -1   3  11      558.74      457.24     12.53 o
   0   3  11     1623.27     1650.42     42.59 o
   1   3  11      887.22      891.40     25.58 o
   2   3  11       89.12       86.79     11.97 o
   3   3  11      400.42      387.18     18.53 o
   4   3  11       69.99       51.01     18.79 o
   5   3  11        1.02        7.17     25.05 o
   6   3  11      103.89       93.70     37.58 o
   7   3  11        0.00       24.13     25.05 o
   8   3  11       54.19      122.98     29.35 o
   9   3  11        8.11       26.86     30.90 o
  10   3  11       45.53       75.29     49.94 o
  11   3  11        0.06        0.39     54.56 o
 -12   4  11       18.42       28.81     41.33 o
 -11   4  11       47.77       61.43     60.55 o
 -10   4  11      574.69      609.60     35.44 o
  -9   4  11       13.01       15.07     16.55 o
  -8   4  11       76.41       49.12     14.23 o
  -7   4  11        2.47        4.59     10.42 o
  -6   4  11       44.55       26.02      9.40 o
  -5   4  11      406.86      417.42     15.66 o
  -4   4  11      420.88      390.62     19.84 o
  -3   4  11      842.38      783.44     25.57 o
  -2   4  11     2535.91     2800.04     64.22 o
  -1   4  11      925.31      910.13     26.58 o
   0   4  11      460.70      539.12     33.42 o
   1   4  11      134.57      127.45     15.66 o
   2   4  11      462.57      392.12     20.52 o
   3   4  11      190.25      190.98     17.75 o
   4   4  11     1075.31      997.45     50.15 o
   5   4  11        3.53        3.74     13.97 o
   6   4  11       43.60       42.28     16.11 o
   7   4  11      262.15      255.39     30.04 o
   8   4  11       65.98       95.20     24.97 o
   9   4  11       20.86      -43.89     53.24 o
  10   4  11        5.97       -9.85     54.28 o
  11   4  11       28.73      101.26     56.67 o
 -12   5  11       54.43       30.18     85.60 o
 -11   5  11        6.49       36.64     55.33 o
 -10   5  11      716.49      794.65     52.42 o
  -9   5  11       48.90       23.13     18.41 o
  -8   5  11        9.11        4.07     12.87 o
  -7   5  11       57.43       53.58     11.00 o
  -6   5  11      549.17      522.55     36.55 o
  -5   5  11       61.72       69.48     21.07 o
  -4   5  11       18.01       16.15      7.85 o
  -3   5  11       29.25       11.33     10.02 o
  -2   5  11       39.24       61.01     13.04 o
  -1   5  11       19.71       25.84     21.92 o
   0   5  11       23.53       13.97      8.85 o
   1   5  11      306.34      272.31     16.04 o
   2   5  11       19.95       31.10     13.97 o
   3   5  11       88.08       83.89     14.54 o
   4   5  11      115.28      115.28     13.04 o
   5   5  11      213.52      196.51     21.93 o
   6   5  11      144.49      147.82     20.51 o
   7   5  11       27.43       42.08     25.50 o
   8   5  11     1191.98     1230.53     51.46 o
   9   5  11        0.51      -14.67     26.45 o
  10   5  11      155.59      193.87    103.36 o
  11   5  11        5.13       20.88     66.81 o
 -11   6  11       13.59      -13.09     38.42 o
 -10   6  11      160.01      119.80     59.51 o
  -9   6  11      383.96      390.22     53.52 o
  -8   6  11        8.96       18.64     18.25 o
  -7   6  11        4.80      -15.83     27.14 o
  -6   6  11      384.24      378.04     35.35 o
  -5   6  11      126.80      101.20     18.41 o
  -4   6  11      132.01      114.42     11.52 o
  -3   6  11      233.83      247.71     12.49 o
  -2   6  11      799.00      805.69     27.95 o
  -1   6  11        6.29        5.57     13.57 o
   0   6  11      456.19      406.85     17.38 o
   1   6  11      374.50      414.34     19.57 o
   2   6  11      446.22      495.69     23.95 o
   3   6  11      496.80      504.62     18.53 o
   4   6  11      570.49      563.70     23.08 o
   5   6  11       24.33       36.39     15.03 o
   6   6  11      141.46      149.24     23.63 o
   7   6  11      174.83      168.29     30.28 o
   8   6  11       52.80       49.57     55.33 o
   9   6  11      308.68      296.07     35.97 o
  10   6  11       25.72       94.24     49.31 o
 -11   7  11       16.51        1.16     96.04 o
 -10   7  11        0.43        2.44     46.62 o
  -9   7  11        0.09       11.72     63.68 o
  -8   7  11      249.43      151.61     44.90 o
  -7   7  11       52.36       18.98     24.58 o
  -6   7  11     1107.57     1155.79     57.56 o
  -5   7  11      697.36      638.77     44.91 o
  -4   7  11       69.04      103.06     12.87 o
  -3   7  11      557.83      588.54     22.86 o
  -2   7  11     2096.11     2251.62     79.47 o
  -1   7  11      836.07      939.75     20.48 o
   0   7  11       29.08       29.11     11.00 o
   1   7  11       12.12       25.71     11.54 o
   2   7  11       80.76       63.01     14.62 o
   3   7  11      223.39      239.28     13.90 o
   4   7  11      451.75      418.04     36.55 o
   5   7  11      106.86      116.48     20.54 o
   6   7  11       41.35      134.82     82.47 o
   7   7  11       77.65       54.92     38.63 o
   8   7  11       22.21      -18.96     33.51 o
   9   7  11        0.07      -33.41     32.48 o
  10   7  11        6.34      -71.23     50.67 o
 -10   8  11       75.85       24.14     51.16 o
  -9   8  11      183.69      143.52     44.63 o
  -8   8  11      138.57      110.03     47.07 o
  -7   8  11       21.15       74.16     36.82 o
  -6   8  11      209.08      210.14     29.25 o
  -5   8  11       57.33       78.15     20.04 o
  -4   8  11        3.34       -2.74     11.54 o
  -3   8  11       20.30       11.48     11.81 o
  -2   8  11      129.91      116.39     15.66 o
  -1   8  11       49.68       55.58     11.48 o
   0   8  11       33.05       36.02      9.40 o
   1   8  11       31.79       35.72      8.85 o
   2   8  11      557.02      601.74     35.51 o
   3   8  11        4.26        0.44     13.51 o
   4   8  11        3.84        2.66     16.04 o
   5   8  11      790.45      826.81     98.18 o
   6   8  11      137.50      176.25     66.82 o
   7   8  11        0.96       23.80     31.27 o
   8   8  11        6.38        8.48     32.50 o
   9   8  11       32.24       35.49     68.90 o
 -10   9  11        0.23     -144.06     96.04 o
  -9   9  11       16.73       66.04     46.74 o
  -8   9  11       10.02       34.79     74.12 o
  -7   9  11       40.73       13.17     35.41 o
  -6   9  11      233.40      302.76     63.69 o
  -5   9  11       80.58      112.75     40.72 o
  -4   9  11      324.42      353.32     22.57 o
  -3   9  11      405.09      378.67     22.41 o
  -2   9  11        0.25      -20.26     13.51 o
  -1   9  11      502.07      551.84     36.55 o
   0   9  11       20.35       24.46     10.02 o
   1   9  11       15.86       -6.71     18.25 o
   2   9  11      117.69      112.11     29.23 o
   3   9  11       68.55       42.65     15.03 o
   4   9  11       31.88       29.37     19.60 o
   5   9  11       69.55       66.94     22.76 o
   6   9  11       50.25      111.48     31.61 o
   7   9  11       11.44      -11.47     43.38 o
   8   9  11        0.57      108.57     79.34 o
   9   9  11       56.84      179.56     96.04 o
  -9  10  11       11.33       37.58     60.55 o
  -8  10  11        3.84       19.41     43.75 o
  -7  10  11       57.42       59.31     50.92 o
  -6  10  11       10.96       26.12     42.05 o
  -5  10  11      107.12      102.31     45.94 o
  -4  10  11       81.25       67.09     29.48 o
  -3  10  11       99.96       29.23     22.15 o
  -2  10  11      555.52      520.10     48.47 o
  -1  10  11        5.20       -0.78     15.66 o
   0  10  11      512.50      518.58     25.36 o
   1  10  11       19.17        6.12     19.83 o
   2  10  11      268.47      202.76     36.54 o
   3  10  11      269.33      232.04     35.50 o
   4  10  11      180.13      159.06     38.89 o
   5  10  11       14.51       46.56     67.86 o
   6  10  11      144.34      230.05     77.26 o
   7  10  11        0.97      -35.49     68.90 o
   8  10  11      115.70      300.67     85.61 o
  -8  11  11       17.29      106.48     70.99 o
  -7  11  11        1.54      -48.02     56.37 o
  -6  11  11       18.33       -2.05     35.83 o
  -5  11  11        5.20       15.52     49.31 o
  -4  11  11      103.42      152.42     52.20 o
  -3  11  11      263.43      217.17     52.20 o
  -2  11  11       26.38       34.80     27.42 o
  -1  11  11       16.00       31.93     27.14 o
   0  11  11      230.46      221.72     24.77 o
   1  11  11        9.37       25.11     39.67 o
   2  11  11      120.51      123.15     30.34 o
   3  11  11      143.68      211.54     35.50 o
   4  11  11       76.67      108.61     37.63 o
   5  11  11      103.07      130.85     45.65 o
   6  11  11      205.71       64.73     75.17 o
   7  11  11       16.63       25.05     81.43 o
  -7  12  11        0.21     -104.39     93.95 o
  -6  12  11       24.11       77.25     66.81 o
  -4  12  11        3.92      112.74     83.51 o
  -3  12  11        9.58       54.28     79.34 o
  -2  12  11      154.35      176.28     52.20 o
  -1  12  11       45.22      -31.25     75.16 o
   0  12  11       23.99       63.70     58.46 o
   1  12  11        8.65      -18.94     48.02 o
   2  12  11       35.20      -21.55     35.51 o
   3  12  11       25.98       27.14     54.28 o
   4  12  11       41.38      -58.46     39.67 o
   5  12  11       13.10       48.02     48.02 o
   6  12  11       10.50       64.72     81.43 o
  -5  13  11        5.09       41.76     66.81 o
  -4  13  11        5.68      -39.67     81.43 o
  -3  13  11        1.07      -91.87     75.16 o
  -2  13  11       57.71      125.28     77.25 o
  -1  13  11       11.63        4.98     55.33 o
   0  13  11       52.98       55.45     65.77 o
   1  13  11        2.71       18.79     48.12 o
   2  13  11       38.00       51.15     47.24 o
   3  13  11       56.83      -49.51     55.33 o
   4  13  11       31.26      -12.53     87.69 o
  -2  14  11        9.52       29.23     89.78 o
  -1  14  11       27.04      121.10     87.69 o
   0  14  11        1.28      -41.65     58.30 o
   1  14  11       50.01        8.44     52.67 o
 -12   0  12       19.78        8.35     62.64 o
 -10   0  12        4.81       48.02     41.76 o
  -8   0  12       30.57       43.85     18.79 o
  -6   0  12       23.11       27.14     12.53 o
  -4   0  12       94.85       77.26     14.62 o
  -2   0  12      425.41      465.82     25.07 o
   0   0  12      651.58      691.61     58.50 o
   2   0  12      849.31      934.11     48.06 o
   4   0  12      233.97      242.24     16.71 o
   6   0  12       59.11       68.90     22.97 o
   8   0  12        8.73        4.18     31.32 o
  10   0  12      118.19      129.46     68.90 o
 -12   1  12        7.20        6.26     42.81 o
 -11   1  12       75.32       98.08     54.29 o
 -10   1  12      191.77      219.16     25.56 o
  -9   1  12       51.85       38.42     13.90 o
  -8   1  12      103.09       83.39     20.88 o
  -7   1  12      523.67      548.53     19.90 o
  -6   1  12     2263.84     2443.07     61.81 o
  -5   1  12     1042.34     1098.05     30.27 o
  -4   1  12     1015.80      982.26     29.12 o
  -3   1  12     3565.79     3983.51     99.54 o
  -2   1  12      386.02      438.92     22.98 o
  -1   1  12     3795.31     4259.96    114.60 o
   0   1  12       10.79       27.66     14.62 o
   1   1  12      152.10      153.61     12.49 o
   2   1  12      160.47      163.31     13.04 o
   3   1  12       39.75       18.79     14.62 o
   4   1  12        1.78       18.79     10.33 o
   5   1  12       41.14       31.18     11.00 o
   6   1  12        9.49       30.55     12.62 o
   7   1  12     1945.37     1961.06     62.05 o
   8   1  12      260.92      251.21     43.39 o
   9   1  12        1.14        6.44     32.83 o
  10   1  12       92.48       72.41     43.39 o
  11   1  12      116.04      120.32     50.20 o
 -12   2  12       10.02      -16.82     57.42 o
 -11   2  12       63.38       52.54     31.51 o
 -10   2  12        9.66       13.20     22.97 o
  -9   2  12      881.47      877.00     34.69 o
  -8   2  12      496.71      480.66     36.55 o
  -7   2  12       17.56       -0.33     21.92 o
  -6   2  12      250.06      253.22     17.38 o
  -5   2  12        2.01       -7.52      6.95 o
  -4   2  12      409.44      413.67     17.75 o
  -3   2  12      392.87      405.27     13.90 o
  -2   2  12      150.64      146.40     13.57 o
  -1   2  12      453.62      518.83     17.76 o
   0   2  12      361.08      380.55     15.04 o
   1   2  12     2140.63     2153.40    104.63 o
   2   2  12       35.54       32.40      7.38 o
   3   2  12      137.98      145.17     12.53 o
   4   2  12       25.35        9.74     11.48 o
   5   2  12       62.63       47.65     25.06 o
   6   2  12       28.71       12.53     14.76 o
   7   2  12        1.35      -13.57     19.19 o
   8   2  12        6.54      -13.35     27.59 o
   9   2  12       53.07       40.71     28.05 o
  10   2  12        0.40       -7.61     35.92 o
  11   2  12       29.02       -3.44     41.13 o
 -12   3  12       45.51       40.29     51.75 o
 -11   3  12      348.83      327.08     33.56 o
 -10   3  12       13.21        9.50     20.47 o
  -9   3  12       22.02        2.85     24.01 o
  -8   3  12      353.60      324.52     23.49 o
  -7   3  12       20.78       38.97     13.04 o
  -6   3  12      240.07      225.84     17.72 o
  -5   3  12       15.68        2.89      9.51 o
  -4   3  12     1716.22     1784.85     49.39 o
  -3   3  12       13.81       16.70      8.02 o
  -2   3  12     3493.51     3662.05     73.06 o
  -1   3  12        2.96        3.91      5.37 o
   0   3  12      432.52      443.11     24.02 o
   1   3  12      227.26      216.49     13.57 o
   2   3  12       44.76       32.19      8.50 o
   3   3  12      131.04      113.40     19.84 o
   4   3  12      174.40      163.69     14.50 o
   5   3  12      622.00      628.15     69.98 o
   6   3  12      129.78      143.52     31.72 o
   7   3  12       47.21       66.88     30.27 o
   8   3  12        2.29        1.02     28.14 o
   9   3  12      111.42       91.37     63.68 o
  10   3  12      102.27       56.38     39.75 o
  11   3  12       34.07       28.38     51.65 o
 -12   4  12       28.14      -17.05     75.16 o
 -11   4  12        6.47       14.48     32.03 o
 -10   4  12       20.45       20.28     33.41 o
  -9   4  12       24.31        7.68     18.06 o
  -8   4  12        6.80        6.26     13.04 o
  -7   4  12      402.24      358.87     19.84 o
  -6   4  12       17.72       -0.70      7.47 o
  -5   4  12      369.30      366.85     14.62 o
  -4   4  12       91.00       90.60      5.87 o
  -3   4  12        4.31       -0.60      6.26 o
  -2   4  12      160.36      159.26     10.02 o
  -1   4  12       36.28       34.24      8.50 o
   0   4  12      337.45      353.57     19.03 o
   1   4  12      199.63      206.43     16.55 o
   2   4  12        1.01      -11.48     13.57 o
   3   4  12      825.92      819.20     35.36 o
   4   4  12      581.77      594.89     30.25 o
   5   4  12       22.07       33.41     15.45 o
   6   4  12       61.48       19.37     27.14 o
   7   4  12      639.95      723.59     54.59 o
   8   4  12      207.50      183.75     27.82 o
   9   4  12       12.39       -3.48     25.48 o
  10   4  12        1.47      -28.19     48.72 o
  11   4  12       28.00      -37.58     73.08 o
 -12   5  12      146.32      128.23     89.78 o
 -11   5  12       51.18       33.11     34.38 o
 -10   5  12      103.47       65.77     31.00 o
  -9   5  12        6.12       45.39     19.89 o
  -8   5  12      174.54      147.28     16.38 o
  -7   5  12      181.95      158.81     13.07 o
  -6   5  12      733.39      674.48     75.20 o
  -5   5  12      457.99      474.11     39.68 o
  -4   5  12        1.70       -1.94     11.48 o
  -3   5  12       10.95       12.11     10.42 o
  -2   5  12      204.73      213.70     16.99 o
  -1   5  12      203.85      210.79     13.90 o
   0   5  12       19.26       12.70      8.49 o
   1   5  12      572.67      586.73     23.50 o
   2   5  12       52.65       38.81     16.70 o
   3   5  12       71.09       40.66     13.97 o
   4   5  12      196.99      232.08     22.97 o
   5   5  12        0.93       -0.42     20.85 o
   6   5  12      319.54      250.49     26.09 o
   7   5  12     1284.86     1381.95     60.67 o
   8   5  12        4.26       64.96     27.14 o
   9   5  12       17.28       46.98     33.96 o
  10   5  12        0.06       58.33     42.37 o
  11   5  12       54.98       43.85     54.29 o
 -11   6  12       66.37       53.06     68.90 o
 -10   6  12       14.26        7.54     54.28 o
  -9   6  12        6.49       34.66     38.22 o
  -8   6  12       59.98       39.61     27.04 o
  -7   6  12      986.64     1040.28    115.95 o
  -6   6  12       37.37       48.87     27.28 o
  -5   6  12       21.24        0.95     15.66 o
  -4   6  12      767.98      750.25     29.10 o
  -3   6  12      332.93      301.13     21.93 o
  -2   6  12       43.62       24.50     11.00 o
  -1   6  12        0.03       -1.12      7.63 o
   0   6  12        0.09        7.66     24.01 o
   1   6  12        0.25       -7.10     11.00 o
   2   6  12       71.08       77.79     13.90 o
   3   6  12       99.62       68.58     18.52 o
   4   6  12       75.17       53.70     36.54 o
   5   6  12       42.76       57.94     18.79 o
   6   6  12        3.02       46.78     24.97 o
   7   6  12       59.16       44.40     25.25 o
   8   6  12       14.99       48.69     30.90 o
   9   6  12       27.61       49.63     35.49 o
  10   6  12       75.37       64.73     58.46 o
 -11   7  12        0.13       79.05     45.00 o
 -10   7  12       63.40       -8.20     48.28 o
  -9   7  12       25.46      -22.65     32.10 o
  -8   7  12        0.10       15.31     28.45 o
  -7   7  12     1031.87     1239.94     79.39 o
  -6   7  12      187.42      165.65     33.00 o
  -5   7  12      283.93      245.86     30.90 o
  -4   7  12      577.81      581.77     26.57 o
  -3   7  12     1997.97     2286.40     59.76 o
  -2   7  12      641.18      679.95     28.77 o
  -1   7  12        1.75        8.83      6.00 o
   0   7  12       43.19       25.89     13.90 o
   1   7  12       40.27       52.59     12.48 o
   2   7  12       32.77       21.76     20.88 o
   3   7  12       26.78       38.37     17.75 o
   4   7  12       92.42      120.28     16.99 o
   5   7  12       11.61       12.53     19.01 o
   6   7  12       33.11        1.26     32.36 o
   7   7  12        0.77        2.28     49.06 o
   8   7  12       44.74       52.58     52.20 o
   9   7  12        4.26      -53.27     42.37 o
  10   7  12        3.56       52.20     58.46 o
 -10   8  12       10.11      -52.31     54.03 o
  -9   8  12        0.66      -36.15     48.02 o
  -8   8  12       93.25       61.61     47.83 o
  -7   8  12      201.73      168.63     48.66 o
  -6   8  12       53.68       38.89     32.36 o
  -5   8  12      303.73      234.51     48.03 o
  -4   8  12      257.57      236.60     16.93 o
  -3   8  12       12.79       18.33     14.62 o
  -2   8  12      103.03      104.90     13.04 o
  -1   8  12      255.63      237.38     14.62 o
   0   8  12      257.78      235.73     29.24 o
   1   8  12      490.47      430.66     33.42 o
   2   8  12      550.54      582.77     45.95 o
   3   8  12        0.23      -29.75     19.83 o
   4   8  12      142.05      176.08     18.06 o
   5   8  12      152.67      143.34     23.63 o
   6   8  12       16.86       13.65     22.90 o
   7   8  12        1.59       10.97     30.27 o
   8   8  12        0.11      -36.70     61.59 o
   9   8  12      133.37      352.87     93.96 o
 -10   9  12        3.59      -98.13     96.04 o
  -9   9  12       31.62       82.43     55.68 o
  -8   9  12        4.55       60.05     48.13 o
  -7   9  12       16.31      -22.76     62.64 o
  -6   9  12       57.57       31.12     38.94 o
  -5   9  12       16.93      -60.55     52.20 o
  -4   9  12       27.63       29.80     17.75 o
  -3   9  12       60.61       56.11     17.53 o
  -2   9  12      153.79      176.33     17.71 o
  -1   9  12        4.34        0.76      7.25 o
   0   9  12       75.77       59.71      8.02 o
   1   9  12      194.72      145.45     48.03 o
   2   9  12      207.59      215.80     24.01 o
   3   9  12      581.93      662.93     30.51 o
   4   9  12      367.79      514.34     37.59 o
   5   9  12      136.62      126.24     46.49 o
   6   9  12       42.24      116.92     52.20 o
   7   9  12       11.99       -9.08     46.49 o
   8   9  12      128.91      200.45     75.17 o
   9   9  12       14.95       37.58     87.69 o
  -9  10  12        4.43      110.66     98.13 o
  -8  10  12       57.32       16.22    100.22 o
  -7  10  12        1.70      -24.01     48.72 o
  -6  10  12       33.68       66.02     39.19 o
  -5  10  12       33.67      -25.05     58.46 o
  -4  10  12        2.21        9.40     25.10 o
  -3  10  12       21.75       43.98     23.07 o
  -2  10  12      216.09      169.25     25.49 o
  -1  10  12       22.66       19.92     13.71 o
   0  10  12       10.17       31.05     17.39 o
   1  10  12       33.80        6.11     18.93 o
   2  10  12        3.24       13.63     25.25 o
   3  10  12       56.53       64.73     34.38 o
   4  10  12        0.07        7.31     39.86 o
   5  10  12       36.17       26.75     46.97 o
   6  10  12       90.92       70.74     55.23 o
   7  10  12       11.19       96.04     81.43 o
   8  10  12        5.88       75.16     73.08 o
  -8  11  12        0.44      131.53     96.04 o
  -7  11  12      116.78      317.37    106.49 o
  -6  11  12       17.59       63.50     43.99 o
  -5  11  12        8.04      127.36     75.16 o
  -3  11  12        0.92       25.05     37.58 o
  -2  11  12      107.36       88.31     28.97 o
  -1  11  12       34.23       22.24     29.09 o
   0  11  12        0.16       20.64     31.10 o
   1  11  12      344.99      350.62     33.19 o
   2  11  12        0.70        3.82     24.62 o
   3  11  12       39.83      -38.41     76.21 o
   4  11  12        6.05       24.01     46.97 o
   5  11  12      141.28      184.37     56.48 o
   6  11  12       10.84      -12.53     77.25 o
   7  11  12        2.11       -2.09     87.69 o
  -6  12  12        4.45      -41.76     66.81 o
  -5  12  12       20.90       66.81     91.87 o
  -4  12  12       25.44       12.53     81.43 o
  -3  12  12       23.94      -35.49     83.52 o
  -2  12  12      222.62      123.50     50.11 o
  -1  12  12       44.51       24.54     77.25 o
   0  12  12        6.78       33.41     64.72 o
   1  12  12      109.79      161.82     51.67 o
   2  12  12       45.89       70.93     53.75 o
   3  12  12       17.89      -75.29     50.20 o
   4  12  12        0.68       11.27     34.74 o
   5  12  12        8.73       70.99     87.69 o
  -5  13  12        4.07       25.05    108.57 o
  -4  13  12        4.35      -25.05     93.95 o
  -3  13  12        6.38      -73.08     83.51 o
  -2  13  12       82.12       29.23     87.69 o
  -1  13  12       23.19       -1.86     52.17 o
   0  13  12       10.85        9.00     63.68 o
   1  13  12        0.86      -33.10     56.04 o
   2  13  12        8.47      -35.28     56.48 o
   3  13  12       61.91       65.24     63.28 o
   4  13  12        2.90      148.24     83.51 o
 -11   0  13      646.27      660.00     68.92 o
  -9   0  13      509.49      486.63     33.42 o
  -7   0  13      640.69      662.16     37.60 o
  -5   0  13     2014.58     2185.59     92.03 o
  -3   0  13     1541.41     1628.94     69.01 o
  -1   0  13     4139.30     4496.42    186.65 o
   1   0  13      158.99      127.38     18.79 o
   3   0  13      494.15      447.01     33.42 o
   5   0  13      165.12      137.82     20.88 o
   7   0  13       95.09       79.34     31.32 o
   9   0  13        0.32      -56.37     56.37 o
  11   0  13       24.50       68.90     79.34 o
 -12   1  13       16.12       11.48     33.96 o
 -11   1  13       15.05        7.19     33.19 o
 -10   1  13       37.79        4.18     24.06 o
  -9   1  13      109.77       97.01     19.84 o
  -8   1  13       67.64       87.04     14.62 o
  -7   1  13       20.04        7.23      9.51 o
  -6   1  13       12.71       25.05     10.33 o
  -5   1  13      392.87      360.96     17.72 o
  -4   1  13     1051.39     1138.12     41.80 o
  -3   1  13       41.56       24.01     11.48 o
  -2   1  13     1150.53     1146.26     41.95 o
  -1   1  13     1417.65     1589.91     59.59 o
   0   1  13       57.19       65.00     10.33 o
   1   1  13       61.93       64.02     14.23 o
   2   1  13      299.67      338.88     16.55 o
   3   1  13      130.26      133.23     12.49 o
   4   1  13      757.96      728.10     23.64 o
   5   1  13       32.90       13.57     28.19 o
   6   1  13        3.03       16.48     13.97 o
   7   1  13      101.76       86.06     22.41 o
   8   1  13      205.21      207.50     71.00 o
   9   1  13       76.95       37.58     55.33 o
  10   1  13       52.54       47.49     51.11 o
  11   1  13        1.66       47.73     56.67 o
 -12   2  13        2.27       23.39     42.64 o
 -11   2  13      178.71      197.44     38.94 o
 -10   2  13       23.93        3.46     25.80 o
  -9   2  13       75.10       69.85     22.85 o
  -8   2  13       16.67       19.49     17.53 o
  -7   2  13     1047.77     1051.98     43.79 o
  -6   2  13       14.84       17.65      9.40 o
  -5   2  13        1.74        8.18      8.49 o
  -4   2  13       55.92       63.66      8.02 o
  -3   2  13     1212.59     1291.70     36.58 o
  -2   2  13      378.26      402.47     16.94 o
  -1   2  13     1147.63     1205.20     33.14 o
   0   2  13      200.97      213.70     13.05 o
   1   2  13     3060.41     3266.33     78.44 o
   2   2  13      468.85      427.36     16.25 o
   3   2  13      147.32      154.01     13.97 o
   4   2  13      158.67      155.17     24.01 o
   5   2  13        2.05       19.39     15.03 o
   6   2  13       43.22       92.52     19.60 o
   7   2  13       88.18       48.72     26.09 o
   8   2  13       87.10       35.36     24.01 o
   9   2  13      128.58       76.21     36.91 o
  10   2  13        8.08      -14.27     38.99 o
  11   2  13      118.71      240.12     87.70 o
 -12   3  13       40.84      -23.51     47.42 o
 -11   3  13        2.90       27.93     32.10 o
 -10   3  13        0.04       -6.93     19.28 o
  -9   3  13       24.94       15.75     15.45 o
  -8   3  13       35.72       43.66     16.04 o
  -7   3  13      535.72      530.90     30.51 o
  -6   3  13      581.12      522.75     26.58 o
  -5   3  13        6.14       14.62     10.33 o
  -4   3  13       88.95       77.12      8.50 o
  -3   3  13      535.28      554.86     24.02 o
  -2   3  13      150.14      168.15      8.86 o
  -1   3  13      304.59      351.17     12.49 o
   0   3  13       10.35       16.51     13.57 o
   1   3  13     1449.20     1499.76     38.35 o
   2   3  13       58.73       79.29     10.44 o
   3   3  13      748.87      691.87     34.47 o
   4   3  13     1835.68     2042.20     61.24 o
   5   3  13        3.89       17.18     19.83 o
   6   3  13       31.35       41.76     41.76 o
   7   3  13      671.82      717.61     66.84 o
   8   3  13        9.78       23.75     26.85 o
   9   3  13      119.96       78.97     40.63 o
  10   3  13        3.86      -10.29     50.53 o
  11   3  13       49.93       29.23     73.08 o
 -12   4  13       10.22       99.85     56.39 o
 -11   4  13       13.20       27.62     60.55 o
 -10   4  13      241.53      210.99     30.90 o
  -9   4  13        0.16        2.61     17.53 o
  -8   4  13      797.63      824.83     31.53 o
  -7   4  13       28.23       16.24     12.33 o
  -6   4  13        4.04       10.74     20.88 o
  -5   4  13      155.05      145.80     12.49 o
  -4   4  13      602.18      623.44     20.05 o
  -3   4  13       12.77       18.56      6.52 o
  -2   4  13     1442.17     1596.71     34.15 o
  -1   4  13      610.96      587.54     30.29 o
   0   4  13      136.73      141.33     14.77 o
   1   4  13       26.04       28.19     13.57 o
   2   4  13     1486.77     1598.06     55.30 o
   3   4  13       56.72       77.59     18.41 o
   4   4  13        2.62      -19.63     18.41 o
   5   4  13       16.48       16.13     22.76 o
   6   4  13      111.13      152.77     35.07 o
   7   4  13      183.03      209.76     36.15 o
   8   4  13       81.29       60.41     31.10 o
   9   4  13       20.18        8.13     34.48 o
  10   4  13        0.21       38.21     53.75 o
  11   4  13        5.77       48.02     81.43 o
 -11   5  13       26.08       49.90     41.60 o
 -10   5  13        3.27      -13.96     27.02 o
  -9   5  13        0.20       39.67     23.62 o
  -8   5  13       72.66       83.37     49.07 o
  -7   5  13       35.55       30.21      9.64 o
  -6   5  13      388.98      438.57     35.50 o
  -5   5  13      614.43      639.17     37.60 o
  -4   5  13       14.41       25.75     13.57 o
  -3   5  13        6.37       -5.57     13.57 o
  -2   5  13      539.78      435.46     16.38 o
  -1   5  13      258.15      217.06     15.04 o
   0   5  13       59.98       41.06     13.04 o
   1   5  13      201.05      166.79     15.81 o
   2   5  13       95.05       96.91     16.55 o
   3   5  13      124.66      109.29     16.99 o
   4   5  13       68.66       39.21     22.40 o
   5   5  13      399.78      351.78     28.46 o
   6   5  13        6.70       -5.12     33.41 o
   7   5  13       31.50       32.56     30.58 o
   8   5  13        0.91      -15.82     27.93 o
   9   5  13       17.37       90.31     40.71 o
  10   5  13       21.02      -12.53     77.25 o
 -11   6  13       68.93       29.76     30.88 o
 -10   6  13        4.03       23.79     47.00 o
  -9   6  13       58.55       58.96     36.82 o
  -8   6  13       20.42       -3.88     25.80 o
  -7   6  13      294.29      259.63     37.59 o
  -6   6  13        6.36       35.49     33.41 o
  -5   6  13      206.61      190.02     35.50 o
  -4   6  13       10.87        8.35     15.66 o
  -3   6  13      663.40      610.93     31.29 o
  -2   6  13        0.15        6.68     13.90 o
  -1   6  13      181.49      181.66     16.71 o
   0   6  13      288.68      265.86     16.99 o
   1   6  13        5.79        0.61     11.97 o
   2   6  13       74.00       66.63     14.76 o
   3   6  13      217.71      264.11     23.87 o
   4   6  13       45.18       11.86     18.06 o
   5   6  13        7.03       -1.30     39.67 o
   6   6  13      165.84      170.74     75.17 o
   7   6  13        6.33       12.07     31.61 o
   8   6  13       53.20      124.23     53.15 o
   9   6  13        2.58       -1.04     36.91 o
  10   6  13        1.73       12.53     77.25 o
 -11   7  13       50.57       23.68     49.24 o
 -10   7  13        7.99        8.62     54.85 o
  -9   7  13        2.22      -18.12     38.56 o
  -8   7  13        7.61       56.48     40.71 o
  -7   7  13        5.23      -15.83     26.45 o
  -6   7  13      187.43      183.75     45.94 o
  -5   7  13       60.42       56.37     33.41 o
  -4   7  13      208.28      182.73     19.88 o
  -3   7  13        1.61       13.46     18.00 o
  -2   7  13        9.75        3.52     13.97 o
  -1   7  13        1.10        0.91     11.48 o
   0   7  13        7.44       14.29     12.62 o
   1   7  13       18.93       15.78     14.62 o
   2   7  13       64.52       70.71     36.54 o
   3   7  13        3.60        7.66     31.32 o
   4   7  13       84.58       51.01     22.21 o
   5   7  13        2.27       15.84     19.27 o
   6   7  13        7.90        6.37     25.50 o
   7   7  13      326.36      376.95     35.84 o
   8   7  13       18.33       29.73     32.76 o
   9   7  13       13.89       87.69     64.72 o
  10   7  13        3.98      -37.58     48.02 o
 -10   8  13       10.82       18.96     53.24 o
  -9   8  13        3.07       11.93     47.65 o
  -8   8  13       66.78       41.76     45.93 o
  -7   8  13      207.55      151.94    104.41 o
  -6   8  13        0.89       -8.35     56.37 o
  -5   8  13      111.92      108.58     58.46 o
  -4   8  13       34.65       67.51     24.28 o
  -3   8  13      316.70      267.86     21.57 o
  -2   8  13      212.59      206.39     23.95 o
  -1   8  13      307.75      286.08     28.19 o
   0   8  13        0.32       17.22     18.79 o
   1   8  13        8.31       -2.25     16.38 o
   2   8  13      248.22      192.94     31.32 o
   3   8  13      248.03      212.73     27.15 o
   4   8  13       19.75       15.37     15.11 o
   5   8  13       23.13       11.46     23.87 o
   6   8  13       21.31       14.05     46.98 o
   7   8  13        7.18       22.07     59.50 o
   8   8  13       10.05      -31.32     66.81 o
   9   8  13        1.24        6.26     85.60 o
  -9   9  13        0.10       -3.48     44.57 o
  -8   9  13        8.67       24.05    111.70 o
  -7   9  13       16.33      -15.49     70.99 o
  -6   9  13       57.50       58.46     43.85 o
  -5   9  13        2.53      -83.51     56.37 o
  -4   9  13       24.34       11.48     19.19 o
  -3   9  13       80.25       73.08     16.99 o
  -2   9  13       43.35       57.27     14.94 o
  -1   9  13       16.70        9.78     11.48 o
   0   9  13      461.05      488.36     46.99 o
   1   9  13     1795.64     2057.19     88.84 o
   2   9  13       10.08        0.48     19.02 o
   3   9  13      309.05      274.94     33.99 o
   4   9  13       28.94       -5.97     35.97 o
   5   9  13      123.54       51.71     37.45 o
   6   9  13       20.41       15.28     38.94 o
   7   9  13        0.28       31.39     43.25 o
   8   9  13        0.07      131.53     81.43 o
  -8  10  13        2.45      -43.84     96.04 o
  -7  10  13       24.49       48.89     52.90 o
  -6  10  13       10.58       41.76     50.11 o
  -5  10  13      133.23      133.63     56.38 o
  -4  10  13        3.39        4.18     58.46 o
  -3  10  13      240.92      213.25     30.28 o
  -2  10  13        0.03      -37.65     25.10 o
  -1  10  13       97.65       75.11     40.72 o
   0  10  13       59.55       15.31     17.75 o
   1  10  13       80.31       78.70     20.88 o
   2  10  13      116.05      166.00     39.54 o
   3  10  13       18.31        1.47     42.06 o
   4  10  13       62.88      117.83     45.93 o
   5  10  13      467.25      421.69     71.52 o
   6  10  13      190.87      318.48     66.25 o
   7  10  13       53.30      215.05    100.22 o
  -7  11  13       14.87       25.05     91.87 o
  -6  11  13        0.31       22.97     58.46 o
  -5  11  13       18.98        4.18     62.64 o
  -4  11  13        1.71      -70.99     64.72 o
  -3  11  13       14.29       52.02     42.05 o
  -2  11  13        0.01      -49.77     33.18 o
  -1  11  13       27.30       75.58     34.45 o
   0  11  13       29.33       -1.61     28.53 o
   1  11  13       20.51       -5.22     39.86 o
   2  11  13        6.73       37.58     27.82 o
   3  11  13        0.65       -8.71     30.88 o
   4  11  13       85.27       33.26     52.27 o
   5  11  13        3.99       14.92     49.16 o
   6  11  13        3.56      -29.23     87.69 o
  -6  12  13        0.01       43.84     58.46 o
  -5  12  13        6.36       16.70     66.81 o
  -4  12  13       92.93      173.30     89.78 o
  -3  12  13      190.40      281.89     73.08 o
  -2  12  13       36.74       66.81     83.52 o
  -1  12  13       31.57      -19.43     47.56 o
   0  12  13        1.43       -7.31     59.50 o
   1  12  13       30.22       27.73     33.57 o
   2  12  13        2.67        9.67     56.37 o
   3  12  13       25.22       22.68     54.57 o
   4  12  13        4.20      112.69     57.97 o
   5  12  13      119.41      154.51    100.22 o
  -4  13  13        1.73       18.79     91.87 o
  -3  13  13       24.37       35.49     96.04 o
  -2  13  13        1.04       -4.18     58.46 o
  -1  13  13        0.06       54.28     83.51 o
   0  13  13       98.44       46.63     44.89 o
   1  13  13       13.89       -0.20     60.31 o
   2  13  13        9.13       -9.09     67.86 o
   3  13  13        5.81       23.79     67.16 o
 -12   0  14        0.11       29.23     56.37 o
 -10   0  14      336.22      315.33     54.29 o
  -8   0  14      142.36      146.16     22.97 o
  -6   0  14      618.13      620.39     29.24 o
  -4   0  14      273.67      252.69     22.97 o
  -2   0  14     1293.18     1381.83     56.44 o
   0   0  14     2507.26     2781.77     87.91 o
   2   0  14     1117.93     1264.47     56.43 o
   4   0  14       99.13      114.84     18.79 o
   6   0  14        4.26       31.32     25.05 o
   8   0  14        2.98       22.97     39.67 o
  10   0  14        0.37      -56.37     66.81 o
 -12   1  14       19.71       -5.92     39.53 o
 -11   1  14       42.75       88.25     33.00 o
 -10   1  14      121.34       73.08     45.94 o
  -9   1  14        0.18      -24.41     31.32 o
  -8   1  14      213.42      213.51     16.04 o
  -7   1  14       72.95       58.81     11.00 o
  -6   1  14      190.93      212.96     13.97 o
  -5   1  14      411.83      395.92     16.94 o
  -4   1  14      176.09      138.07     13.97 o
  -3   1  14        0.06        9.40      8.86 o
  -2   1  14     2882.62     3055.06     74.75 o
  -1   1  14       10.12        7.25     11.00 o
   0   1  14       68.11       97.05     17.75 o
   1   1  14      886.00      977.48     31.74 o
   2   1  14        0.04        4.42     13.57 o
   3   1  14        1.69        2.09     10.44 o
   4   1  14      580.90      580.28     20.52 o
   5   1  14      620.93      633.52     32.38 o
   6   1  14       60.24       59.28     19.28 o
   7   1  14       67.63       60.22     24.08 o
   8   1  14       37.20       48.22     29.35 o
   9   1  14       95.25      112.10     46.97 o
  10   1  14       84.71      122.46     99.18 o
  11   1  14       71.87      110.66     91.87 o
 -12   2  14        2.04      -47.06     52.11 o
 -11   2  14      222.08      214.90     41.03 o
 -10   2  14       25.14       14.30     29.42 o
  -9   2  14       43.01       48.45     21.37 o
  -8   2  14       87.39       59.51     17.72 o
  -7   2  14      536.62      524.42     31.28 o
  -6   2  14      274.33      288.01     15.45 o
  -5   2  14     1505.82     1674.15     51.21 o
  -4   2  14        6.55      -13.28      8.85 o
  -3   2  14       62.84       46.82     10.44 o
  -2   2  14      585.30      631.64     22.58 o
  -1   2  14       17.59       -4.18     12.53 o
   0   2  14      714.51      725.58     23.09 o
   1   2  14       13.26       14.62     12.33 o
   2   2  14      371.63      323.68     15.45 o
   3   2  14      352.93      331.32     15.45 o
   4   2  14      132.14      107.11     22.97 o
   5   2  14      411.74      370.17     27.15 o
   6   2  14       20.45       -0.38     18.79 o
   7   2  14       89.51       63.27     24.46 o
   8   2  14        2.40      -30.39     32.03 o
   9   2  14       12.72        6.09     44.58 o
  10   2  14       19.23       48.93     51.15 o
  11   2  14        4.84      -43.85     79.34 o
 -12   3  14      380.19      310.14     65.29 o
 -11   3  14       14.33        4.96     37.60 o
 -10   3  14      613.79      758.76     47.98 o
  -9   3  14        5.49       24.89     18.41 o
  -8   3  14      305.98      291.54     33.41 o
  -7   3  14      150.13      128.67     19.57 o
  -6   3  14      504.86      540.95     28.55 o
  -5   3  14      230.60      224.43     17.75 o
  -4   3  14      429.29      457.26     18.42 o
  -3   3  14      216.65      190.77     11.98 o
  -2   3  14      172.81      185.30      9.51 o
  -1   3  14      224.84      208.06     10.02 o
   0   3  14      603.39      659.42     21.93 o
   1   3  14       48.92       49.71      7.25 o
   2   3  14     1097.59     1133.09     32.39 o
   3   3  14        7.91        9.66     17.75 o
   4   3  14      250.58      257.48     18.52 o
   5   3  14      503.12      469.78     25.89 o
   6   3  14     1606.79     1765.03     92.36 o
   7   3  14      239.55      210.12     33.52 o
   8   3  14       14.31       21.45     29.00 o
   9   3  14       35.68       20.38     46.49 o
  10   3  14       12.53       24.40     40.52 o
  11   3  14      117.47      110.66     81.43 o
 -12   4  14        9.44       -5.51     48.02 o
 -11   4  14       14.20       -1.71     40.42 o
 -10   4  14      195.46      163.04     42.81 o
  -9   4  14        3.10       39.61     22.76 o
  -8   4  14        1.48        2.28     15.45 o
  -7   4  14      115.59      109.63     28.19 o
  -6   4  14       16.95       19.57     11.54 o
  -5   4  14       10.59       -0.80     16.70 o
  -4   4  14      140.18      109.30     18.79 o
  -3   4  14      175.61      153.89      9.40 o
  -2   4  14       98.50      110.79      9.40 o
  -1   4  14       61.96       60.94      9.51 o
   0   4  14       65.17       42.99     12.48 o
   1   4  14      127.59      150.38     19.84 o
   2   4  14      218.35      182.69     24.01 o
   3   4  14       24.83       27.93     17.53 o
   4   4  14        0.44        6.92     23.07 o
   5   4  14       33.27       25.29     19.56 o
   6   4  14       34.35        4.86     31.51 o
   7   4  14       35.83       33.94     58.46 o
   8   4  14       74.95       13.52     27.02 o
   9   4  14        5.35       22.25     98.13 o
  10   4  14        2.24        4.18     70.99 o
 -11   5  14       28.62      -22.92     70.02 o
 -10   5  14      204.80      143.60     38.05 o
  -9   5  14        8.85       31.49     25.88 o
  -8   5  14       36.55       64.03     19.89 o
  -7   5  14      204.60      188.23     13.39 o
  -6   5  14      102.06       54.29     22.97 o
  -5   5  14       17.43       -8.35     16.70 o
  -4   5  14      644.55      757.08     56.40 o
  -3   5  14      805.60      884.08     35.99 o
  -2   5  14      626.93      668.15     25.07 o
  -1   5  14       45.44       59.22     14.62 o
   0   5  14      154.09      128.36     19.84 o
   1   5  14      200.41      188.76     17.54 o
   2   5  14      130.93      121.71     18.41 o
   3   5  14      601.75      541.43     32.49 o
   4   5  14        0.12       -8.73     16.04 o
   5   5  14      307.02      306.70     41.60 o
   6   5  14      149.91      156.68     42.06 o
   7   5  14        9.12       40.12     37.63 o
   8   5  14       11.68      -14.27     25.48 o
   9   5  14       76.02       64.42     39.62 o
  10   5  14       68.76      -73.08     89.78 o
 -11   6  14       42.16       44.34     46.98 o
 -10   6  14        3.51       67.37     58.46 o
  -9   6  14        2.74        8.86     40.01 o
  -8   6  14       85.35       73.08     50.11 o
  -7   6  14        0.17       66.81     43.84 o
  -6   6  14      361.29      334.14     43.86 o
  -5   6  14      249.59      258.94     39.68 o
  -4   6  14      109.65       85.72     16.61 o
  -3   6  14      411.29      443.93     31.11 o
  -2   6  14     3018.16     3211.30     99.14 o
  -1   6  14        3.95       16.70     11.00 o
   0   6  14      160.46      159.84     16.93 o
   1   6  14      838.46      843.37     29.37 o
   2   6  14       14.24       33.72     18.00 o
   3   6  14      691.94      694.68     36.75 o
   4   6  14      284.91      269.92     27.80 o
   5   6  14      194.12      214.45     45.49 o
   6   6  14       74.51       13.04     42.80 o
   7   6  14      152.70      140.64     43.54 o
   8   6  14       12.98      -11.83     39.13 o
   9   6  14       34.29       10.28     44.89 o
  10   6  14       10.18      104.39     58.46 o
 -10   7  14        9.85       14.65     34.67 o
  -9   7  14       47.70       92.76     45.01 o
  -8   7  14       95.12       32.27     40.10 o
  -7   7  14        2.63       27.14     45.93 o
  -6   7  14        0.32       20.88     33.41 o
  -5   7  14      387.48      457.36     56.39 o
  -4   7  14        0.41       -2.25     15.26 o
  -3   7  14      134.18      124.76     20.47 o
  -2   7  14       38.45       27.84     17.53 o
  -1   7  14      152.92      161.80     20.88 o
   0   7  14       95.18      115.49     17.71 o
   1   7  14        6.93       -2.78     29.23 o
   2   7  14      232.06      250.58     21.19 o
   3   7  14      269.43      274.57     41.76 o
   4   7  14       88.06       22.80     36.54 o
   5   7  14      152.15      168.96     77.26 o
   6   7  14      317.61      295.84    101.28 o
   7   7  14        0.26      -16.92     27.59 o
   8   7  14        0.07       13.57     52.90 o
   9   7  14       14.04       -8.35     48.02 o
 -10   8  14       15.05        0.10     70.99 o
  -9   8  14        4.48      -24.48     45.51 o
  -8   8  14       65.18      -15.79     45.93 o
  -7   8  14        1.14       22.97     66.81 o
  -6   8  14       43.53       54.29     64.73 o
  -5   8  14       14.88       66.81     60.55 o
  -4   8  14       14.22        3.04     19.15 o
  -3   8  14       52.30       36.36     25.95 o
  -2   8  14       20.81       32.36     19.19 o
  -1   8  14      218.90      208.36     17.75 o
   0   8  14      610.42      582.36     29.49 o
   1   8  14       71.76       41.04     18.48 o
   2   8  14       72.71       93.51     42.80 o
   3   8  14       14.32       -7.31     20.67 o
   4   8  14      779.42      878.09     53.14 o
   5   8  14       20.19       56.08     42.13 o
   6   8  14       36.34       43.34     42.74 o
   7   8  14       21.64       32.60     49.05 o
   8   8  14       84.43      127.36     83.52 o
   9   8  14       34.22       -6.26     83.52 o
  -9   9  14       54.59       70.51    109.62 o
  -8   9  14      128.16       84.39     74.12 o
  -7   9  14       72.37      175.39     83.52 o
  -6   9  14       98.05       12.53     48.02 o
  -5   9  14        0.00       25.05     54.28 o
  -4   9  14      460.74      455.05     38.58 o
  -3   9  14      132.52      139.70     23.49 o
  -2   9  14       10.39        6.72     21.92 o
  -1   9  14      103.74       70.27     19.84 o
   0   9  14        6.11       24.01     14.62 o
   1   9  14      163.80      162.31     26.15 o
   2   9  14       15.88        7.19     24.66 o
   3   9  14      795.82      798.71     47.68 o
   4   9  14       86.91      116.79     45.70 o
   5   9  14       57.74       77.33     48.02 o
   6   9  14       94.70       85.97    102.31 o
   7   9  14       30.84       50.11     87.69 o
   8   9  14       42.30      144.06     85.60 o
  -8  10  14       71.18      -12.53     66.81 o
  -7  10  14        5.57       89.78     83.51 o
  -6  10  14      114.04       73.08     83.52 o
  -5  10  14       88.88      208.80     54.29 o
  -4  10  14        0.19       37.58     58.46 o
  -3  10  14       75.91       15.07     61.59 o
  -2  10  14       38.32       38.18     25.55 o
  -1  10  14       30.14       68.04     28.09 o
   0  10  14        1.87       -1.77     28.53 o
   1  10  14      167.84      194.00     22.76 o
   2  10  14      259.46      303.61     92.92 o
   3  10  14        0.21        3.31     38.11 o
   4  10  14       95.41       48.28     37.60 o
   5  10  14        3.03      -18.37     41.69 o
   6  10  14        0.14      -37.92     53.60 o
   7  10  14        8.54        2.09     93.95 o
  -7  11  14        9.00       50.11     73.08 o
  -6  11  14       36.90       43.85     98.13 o
  -5  11  14       41.28      104.39     96.04 o
  -4  11  14       39.39       50.11     56.37 o
  -3  11  14       14.09        8.35     56.37 o
  -2  11  14        1.15       26.36     37.11 o
  -1  11  14        9.61       -7.52     27.80 o
   0  11  14        1.95       36.50     60.55 o
   1  11  14        0.26       -1.30     62.64 o
   2  11  14       85.96       55.31     47.97 o
   3  11  14       30.60        5.42     54.09 o
   4  11  14        5.72       20.50     99.17 o
   5  11  14       12.76       -4.18     54.62 o
   6  11  14        9.42      158.68     91.87 o
  -6  12  14       12.62      -29.23     96.04 o
  -5  12  14       16.28        6.26     89.78 o
  -4  12  14       78.12      146.16     89.78 o
  -3  12  14        5.07       83.51     87.69 o
  -2  12  14       23.84       50.11     79.34 o
  -1  12  14       35.06       79.14     46.49 o
   0  12  14        1.90       52.35     62.64 o
   1  12  14        5.51        2.61     42.47 o
   2  12  14       50.04       18.53     45.54 o
   3  12  14        4.74      -50.11     73.08 o
   4  12  14       96.99      127.04     66.58 o
  -3  13  14       40.53      129.45     93.96 o
  -2  13  14       57.91       33.41     85.60 o
  -1  13  14       19.38     -106.48     79.34 o
   0  13  14       37.26       24.54     56.83 o
   1  13  14       60.58       46.36     56.68 o
   2  13  14        0.77       53.12     64.72 o
 -11   0  15       40.76       50.11     45.93 o
  -9   0  15     1034.81     1130.24     68.94 o
  -7   0  15       78.14       33.41     18.79 o
  -5   0  15      130.60      100.23     18.79 o
  -3   0  15      795.93      850.36     48.05 o
  -1   0  15     6916.15     7512.85    268.99 o
   1   0  15     4057.45     4491.00    152.98 o
   3   0  15     1377.54     1479.90     83.61 o
   5   0  15      103.40      102.31     22.97 o
   7   0  15        6.76      -16.70     35.49 o
   9   0  15        3.37      -18.79     48.02 o
 -12   1  15        7.79       -2.55     42.05 o
 -11   1  15       34.02       20.12     34.67 o
 -10   1  15      200.11      257.33     33.96 o
  -9   1  15        4.45       -1.32     21.56 o
  -8   1  15       66.22       76.88     14.62 o
  -7   1  15      223.39      198.61     16.04 o
  -6   1  15      216.55      211.23     14.55 o
  -5   1  15      878.56      901.69     44.92 o
  -4   1  15       18.28       23.66     20.88 o
  -3   1  15      236.60      233.26     15.45 o
  -2   1  15      120.96      153.59     13.97 o
  -1   1  15       38.04        7.95     14.23 o
   0   1  15      649.46      578.26     27.60 o
   1   1  15      610.42      649.16     27.30 o
   2   1  15        5.68        5.28     34.45 o
   3   1  15     2087.41     2196.41     67.97 o
   4   1  15       88.03      105.25     15.45 o
   5   1  15       66.19       51.15     14.76 o
   6   1  15       90.56       87.67     19.57 o
   7   1  15        5.28      -35.05     23.37 o
   8   1  15       19.95       59.30     40.58 o
   9   1  15       55.06      103.79     42.05 o
  10   1  15       25.97       74.53     62.73 o
 -12   2  15       12.72       49.97     48.02 o
 -11   2  15        3.09      -44.65     38.05 o
 -10   2  15      249.88      276.65     39.49 o
  -9   2  15     1062.95     1207.98     50.23 o
  -8   2  15       31.07        9.92     16.11 o
  -7   2  15      212.37      153.01     20.85 o
  -6   2  15        0.02        4.03      9.13 o
  -5   2  15      934.41     1024.51     29.55 o
  -4   2  15       20.19        5.22     11.48 o
  -3   2  15      204.52      200.89     38.63 o
  -2   2  15      162.52      136.45     12.53 o
  -1   2  15      662.06      662.50     37.60 o
   0   2  15       12.48       29.11     14.62 o
   1   2  15       50.17       50.25     12.87 o
   2   2  15        2.74        0.00      8.86 o
   3   2  15     1024.11     1051.99     30.61 o
   4   2  15      451.18      421.30     25.06 o
   5   2  15       21.42        9.15     19.02 o
   6   2  15       47.74       34.13     34.45 o
   7   2  15       45.75       48.31     22.97 o
   8   2  15      213.92      281.01     33.83 o
   9   2  15      360.11      381.73     67.17 o
  10   2  15        1.70       42.24     45.95 o
 -12   3  15       33.41       82.43     40.63 o
 -11   3  15       23.29       39.28     39.78 o
 -10   3  15        0.32        5.59     24.97 o
  -9   3  15      285.85      238.30     27.94 o
  -8   3  15       43.07       28.19     19.19 o
  -7   3  15        5.39       -1.54     13.97 o
  -6   3  15       80.57       83.08     15.45 o
  -5   3  15      804.97      821.72     33.43 o
  -4   3  15        6.99       14.78      8.85 o
  -3   3  15      151.33      149.38     18.79 o
  -2   3  15       17.22       17.84      8.02 o
  -1   3  15       73.69       75.31      7.25 o
   0   3  15       16.54       24.01     11.54 o
   1   3  15      135.00       97.88     11.48 o
   2   3  15      110.52      142.56     11.54 o
   3   3  15       71.60       38.98     13.07 o
   4   3  15        9.71      -10.44     15.66 o
   5   3  15     1203.26     1249.64     49.68 o
   6   3  15      476.76      536.05     39.79 o
   7   3  15      150.41      187.62     44.15 o
   8   3  15        8.91        5.22     54.28 o
   9   3  15      127.33      133.54     52.40 o
  10   3  15       36.57       41.76     81.43 o
 -11   4  15        3.42       26.73     67.86 o
 -10   4  15       16.73        1.92     33.82 o
  -9   4  15      202.70      171.22     37.59 o
  -8   4  15      457.08      389.19     31.52 o
  -7   4  15       83.21       80.08     13.51 o
  -6   4  15        6.31        8.35     17.75 o
  -5   4  15        1.97        2.51      4.18 o
  -4   4  15      804.85      782.72     30.29 o
  -3   4  15      212.72      223.87     11.98 o
  -2   4  15      908.40      976.35     24.60 o
  -1   4  15      654.47      784.98     35.51 o
   0   4  15      152.33      141.10     15.66 o
   1   4  15        4.42        8.35     14.76 o
   2   4  15      218.75      230.75     23.63 o
   3   4  15      377.19      370.44     25.56 o
   4   4  15      226.22      233.28     28.55 o
   5   4  15      628.99      589.98     86.68 o
   6   4  15       25.67       46.60     29.60 o
   7   4  15       38.00       -3.29     28.54 o
   8   4  15       92.83      130.19     42.80 o
   9   4  15       14.15       22.80     41.08 o
  10   4  15       47.50      -31.32     58.46 o
 -11   5  15       84.28       85.40     51.47 o
 -10   5  15       20.81       18.17     42.04 o
  -9   5  15       26.95       27.14     37.58 o
  -8   5  15       34.85        4.18     31.32 o
  -7   5  15        9.61        0.52      7.92 o
  -6   5  15      619.00      664.21     43.86 o
  -5   5  15      334.04      344.58     27.15 o
  -4   5  15        2.63        9.05     13.07 o
  -3   5  15       18.72       -0.81     12.33 o
  -2   5  15     1320.77     1451.40     45.17 o
  -1   5  15        2.70       -0.52     12.53 o
   0   5  15      270.28      262.54     17.71 o
   1   5  15        7.40       23.16     16.04 o
   2   5  15        2.89       16.77     20.47 o
   3   5  15       53.49       49.65     20.35 o
   4   5  15       84.52      115.78     24.33 o
   5   5  15       30.27      -30.15     30.02 o
   6   5  15       30.81       55.04     31.58 o
   7   5  15       75.22      102.52     60.55 o
   8   5  15       38.54       95.21     38.22 o
   9   5  15       22.07      -62.83     79.34 o
  10   5  15       41.70       77.25     83.52 o
 -11   6  15        3.18      110.51     71.40 o
 -10   6  15      226.73      248.48     81.44 o
  -9   6  15       14.54       14.62     75.16 o
  -8   6  15        5.68      -56.37     68.90 o
  -7   6  15      645.98      637.05     62.66 o
  -6   6  15      101.42       83.52     33.41 o
  -5   6  15      929.47      823.13     71.03 o
  -4   6  15      177.97      128.46     22.97 o
  -3   6  15     1975.88     2178.95     92.41 o
  -2   6  15      217.99      160.93     21.07 o
  -1   6  15       85.57       61.17     12.62 o
   0   6  15      983.90      973.11     85.66 o
   1   6  15      873.11      860.42     37.01 o
   2   6  15      278.63      285.69     29.09 o
   3   6  15      413.47      360.53     29.36 o
   4   6  15        0.00       23.76     35.49 o
   5   6  15      111.04      144.86     42.06 o
   6   6  15       83.30       74.68     38.30 o
   7   6  15        6.17      -15.88     37.11 o
   8   6  15       34.96        8.29     52.90 o
   9   6  15       38.05       81.43     60.55 o
 -10   7  15       81.72      219.23    110.66 o
  -9   7  15       42.84       45.93     60.55 o
  -8   7  15       14.04       22.97     58.46 o
  -7   7  15       78.65      127.36     62.64 o
  -6   7  15        3.60       -4.18     54.28 o
  -5   7  15        0.52       45.93     35.49 o
  -4   7  15      182.23      194.53     40.72 o
  -3   7  15      120.52       68.28     21.56 o
  -2   7  15        7.83       -2.09     19.56 o
  -1   7  15        3.36       -6.48     12.62 o
   0   7  15       82.95       89.49     26.10 o
   1   7  15      514.69      507.73     26.50 o
   2   7  15      252.66      255.80     24.62 o
   3   7  15        9.79        7.27     21.18 o
   4   7  15      139.58      107.51     27.28 o
   5   7  15      113.33       62.88     41.76 o
   6   7  15        0.00      -33.41     40.58 o
   7   7  15       23.09      -17.75     48.72 o
   8   7  15        0.40       11.05     55.35 o
   9   7  15        8.80      -27.14     66.81 o
 -10   8  15       20.23     -100.22    108.57 o
  -9   8  15       70.50      112.75     89.78 o
  -8   8  15       28.47       31.32     83.52 o
  -7   8  15       12.88       91.87     64.72 o
  -6   8  15        4.21       20.88     58.46 o
  -5   8  15      269.72      229.70     60.56 o
  -4   8  15      448.93      433.24     36.96 o
  -3   8  15      198.14      168.88     25.49 o
  -2   8  15        1.00       10.63     23.53 o
  -1   8  15        9.86        6.66      8.13 o
   0   8  15       14.91        2.84     15.11 o
   1   8  15      252.49      260.65     24.97 o
   2   8  15      299.04      249.09     28.46 o
   3   8  15       28.72       26.50     28.09 o
   4   8  15        5.04      -33.41     41.76 o
   5   8  15      276.40      238.68     52.28 o
   6   8  15      154.36      116.14     67.86 o
   7   8  15       13.55       84.57     49.44 o
   8   8  15        2.24       10.44     54.28 o
  -9   9  15       36.78       77.25    108.57 o
  -8   9  15       31.20        6.26     70.99 o
  -7   9  15        1.06      -10.44     85.60 o
  -6   9  15       97.70      171.21     58.46 o
  -5   9  15      215.19      208.81     71.00 o
  -4   9  15       60.53      -41.65     38.63 o
  -3   9  15       43.30       10.44     33.41 o
  -2   9  15      268.82      266.09     28.54 o
  -1   9  15       14.08      -13.15     29.42 o
   0   9  15      111.45       54.47     30.28 o
   1   9  15      686.51      616.32     52.22 o
   2   9  15        1.98       32.41     33.18 o
   3   9  15       61.51       -0.64     35.61 o
   4   9  15        7.64       18.71     36.30 o
   5   9  15      320.16      394.46     75.18 o
   6   9  15       20.83        8.93     42.13 o
   7   9  15        1.43      108.57     79.34 o
   8   9  15       26.51       35.49     93.95 o
  -8  10  15       19.18       48.02     98.13 o
  -7  10  15       12.50       91.87     66.81 o
  -6  10  15        9.90      125.27     79.34 o
  -5  10  15        2.79       -4.18     85.60 o
  -4  10  15       92.62      154.51     77.25 o
  -3  10  15      117.19       40.26     27.42 o
  -2  10  15        2.40       17.56     36.54 o
  -1  10  15        6.40      -28.10     30.27 o
   0  10  15      180.83      128.23     33.58 o
   1  10  15       32.66       37.44     24.90 o
   2  10  15       22.89      -10.73     42.74 o
   3  10  15        0.48      -20.20     50.11 o
   4  10  15        1.62       48.82     62.64 o
   5  10  15       43.45       12.06     60.55 o
   6  10  15       15.66       83.51     96.04 o
   7  10  15        5.65       35.49     89.78 o
  -7  11  15        7.76     -134.67     89.78 o
  -6  11  15       15.50      179.56    100.22 o
  -5  11  15        6.77       85.60     87.69 o
  -4  11  15       70.75       89.78     79.34 o
  -3  11  15       42.61      167.03     85.60 o
  -2  11  15        6.15      -28.02     40.52 o
  -1  11  15       26.76       29.86     43.12 o
   0  11  15        0.01       10.62     34.11 o
   1  11  15       18.01       42.21     47.83 o
   2  11  15       99.42       45.94     51.67 o
   3  11  15        0.00       -4.18     38.57 o
   4  11  15        4.29      -35.74     56.82 o
   5  11  15       39.11        0.00     75.16 o
  -5  12  15       20.44       54.28     83.52 o
  -4  12  15       17.68       27.14     87.69 o
  -3  12  15      150.23      185.83     77.26 o
  -2  12  15        1.65       48.02     54.28 o
  -1  12  15        0.00       19.27     48.02 o
   0  12  15        2.26       17.86     66.81 o
   1  12  15        3.93       30.99     44.80 o
   2  12  15        4.16       52.98     70.99 o
   3  12  15        6.88       -0.26     48.34 o
   4  12  15       18.73        4.18     85.60 o
  -2  13  15        0.43      -33.41     91.87 o
  -1  13  15        4.63       68.90     93.95 o
   0  13  15        0.80       98.13     93.95 o
   1  13  15      151.89       64.43     52.80 o
 -12   0  16       25.93       35.49     68.90 o
 -10   0  16      226.85      233.87     41.76 o
  -8   0  16       53.81       75.17     20.88 o
  -6   0  16     1939.02     2230.85    104.54 o
  -4   0  16     1053.49     1120.04     43.88 o
  -2   0  16       46.64       50.11     18.79 o
   0   0  16       86.22       62.64     20.88 o
   2   0  16       30.44       20.88     25.05 o
   4   0  16      184.57      179.58     22.97 o
   6   0  16       43.39       18.79     22.97 o
   8   0  16        0.38      -41.76     56.37 o
  10   0  16        0.01      -96.04     75.16 o
 -12   1  16       32.02       17.75     57.85 o
 -11   1  16        5.96       30.50     33.10 o
 -10   1  16       63.84       44.19     75.17 o
  -9   1  16        3.48       17.18     25.55 o
  -8   1  16        2.94       -9.28     13.04 o
  -7   1  16        0.26        9.95     11.97 o
  -6   1  16     1364.88     1413.88     42.86 o
  -5   1  16        0.39        4.18     11.81 o
  -4   1  16       24.03       12.53     10.74 o
  -3   1  16     1197.78     1274.47     37.66 o
  -2   1  16      183.46      185.67     15.45 o
  -1   1  16      858.62      907.14     38.92 o
   0   1  16      319.75      329.33     22.15 o
   1   1  16      382.82      385.18     61.61 o
   2   1  16     1002.90      979.60     34.64 o
   3   1  16      183.53      157.70     14.55 o
   4   1  16     1726.88     1814.98     50.00 o
   5   1  16       84.26       71.31     19.02 o
   6   1  16      114.88       83.86     22.57 o
   7   1  16       48.66       38.86     24.66 o
   8   1  16       37.49       57.78     60.55 o
   9   1  16      142.88      237.37     50.20 o
  10   1  16        1.31       22.90     77.25 o
 -12   2  16        2.12       39.16     57.93 o
 -11   2  16       62.23       15.75     47.74 o
 -10   2  16       71.91      105.01     32.38 o
  -9   2  16       15.00        3.38     21.07 o
  -8   2  16      374.98      404.58     29.09 o
  -7   2  16        0.43       -4.66     12.53 o
  -6   2  16      364.94      317.39     18.52 o
  -5   2  16       18.79       37.97     11.54 o
  -4   2  16      376.85      369.85     27.15 o
  -3   2  16      310.82      294.97     18.06 o
  -2   2  16       84.14       80.69     12.53 o
  -1   2  16      559.74      617.07     24.07 o
   0   2  16        0.05       21.40     20.88 o
   1   2  16      349.58      363.71     22.01 o
   2   2  16      146.25      161.94     13.97 o
   3   2  16       44.66       45.44     12.48 o
   4   2  16        6.98       -8.84     12.48 o
   5   2  16        0.00      -19.63     17.37 o
   6   2  16      170.51      143.55     25.95 o
   7   2  16      198.97      226.35     44.89 o
   8   2  16       29.16       37.83     33.82 o
   9   2  16        2.69       30.95    111.70 o
  10   2  16       56.65      185.82     89.78 o
 -11   3  16        4.31        1.32     49.64 o
 -10   3  16       21.06       62.60     55.33 o
  -9   3  16      109.67      100.74     23.62 o
  -8   3  16      187.93      194.15     27.05 o
  -7   3  16       52.79       48.02     18.06 o
  -6   3  16     1677.51     1747.67     59.82 o
  -5   3  16       54.47       38.52     17.75 o
  -4   3  16      937.21     1046.03     39.70 o
  -3   3  16       90.46       81.39     15.66 o
  -2   3  16      129.03      145.60     11.00 o
  -1   3  16      682.17      743.33     24.07 o
   0   3  16       18.10       19.63     10.42 o
   1   3  16       48.89       42.38     12.53 o
   2   3  16      409.13      428.34     19.03 o
   3   3  16        7.48        6.92     11.54 o
   4   3  16      559.16      503.41     27.43 o
   5   3  16        6.11       15.10     18.52 o
   6   3  16       29.73      -12.11     22.21 o
   7   3  16      225.15      187.05     30.59 o
   8   3  16       71.25       74.80     50.11 o
   9   3  16       21.09       42.85    102.31 o
  10   3  16       15.81     -104.39     79.34 o
 -11   4  16      206.76      236.09     50.56 o
 -10   4  16       17.63      -25.95     40.09 o
  -9   4  16        9.84       10.44     33.41 o
  -8   4  16       66.70       55.09     19.02 o
  -7   4  16       61.22       32.36     17.72 o
  -6   4  16       23.72       13.41     13.97 o
  -5   4  16      104.82       91.29      9.50 o
  -4   4  16        2.01        5.62      8.85 o
  -3   4  16       22.11        5.88      8.02 o
  -2   4  16      312.65      320.88     13.51 o
  -1   4  16       90.29       72.50     17.75 o
   0   4  16       38.50       70.31     13.04 o
   1   4  16        4.00       15.16     13.97 o
   2   4  16      252.37      198.94     19.20 o
   3   4  16      136.75      125.43     23.95 o
   4   4  16        3.21        6.07     24.06 o
   5   4  16      130.73      223.08     33.58 o
   6   4  16      869.82      813.62     79.01 o
   7   4  16       84.89      119.88     48.02 o
   8   4  16        2.50        3.15     41.13 o
   9   4  16      120.22      134.96     40.10 o
  10   4  16       13.40     -134.67     89.78 o
 -11   5  16       38.27      -97.96     72.03 o
 -10   5  16       93.95       26.29     46.30 o
  -9   5  16       23.47      -20.88     39.67 o
  -8   5  16        7.15       58.46     29.23 o
  -7   5  16      695.48      749.86     52.22 o
  -6   5  16        3.77       -2.09     25.05 o
  -5   5  16       36.83       10.44     22.97 o
  -4   5  16     1262.66     1264.43     54.61 o
  -3   5  16      459.74      489.86     50.13 o
  -2   5  16      361.66      385.66     19.60 o
  -1   5  16       97.43       81.15     13.97 o
   0   5  16     1004.47     1075.17     50.15 o
   1   5  16       58.91       70.58     17.71 o
   2   5  16       71.86      108.36     32.36 o
   3   5  16      205.26      259.72     51.16 o
   4   5  16      296.07      270.66     58.47 o
   5   5  16      172.06      183.94     42.51 o
   6   5  16      134.04      202.18     41.90 o
   7   5  16       65.66      103.56     44.00 o
   8   5  16       72.71       81.92     42.05 o
   9   5  16        9.49       -4.18     48.02 o
 -10   6  16        0.01       75.16     96.04 o
  -9   6  16      204.97      119.02     91.88 o
  -8   6  16       53.53      106.48     73.08 o
  -7   6  16        1.05       -4.18     52.20 o
  -6   6  16       19.56       50.11     33.41 o
  -5   6  16      204.26      164.96     37.59 o
  -4   6  16       24.53       38.28     16.81 o
  -3   6  16        1.83      -12.01     16.11 o
  -2   6  16        0.06       -1.25      6.08 o
  -1   6  16       33.83       25.15     14.23 o
   0   6  16      100.24       57.88     18.41 o
   1   6  16       11.99      -11.72     17.71 o
   2   6  16       77.57       72.57     51.16 o
   3   6  16        0.91      -28.19     56.37 o
   4   6  16        2.31      -48.54     32.36 o
   5   6  16        1.87      -36.02     37.58 o
   6   6  16        9.92        0.00     39.78 o
   7   6  16      112.19       74.28     51.16 o
   8   6  16        1.13       25.75     62.64 o
   9   6  16        4.31      -58.46     62.64 o
 -10   7  16       26.31      -60.55     93.95 o
  -9   7  16       10.95      -43.85     52.20 o
  -8   7  16        2.42        0.00     58.46 o
  -7   7  16        6.42       25.05     60.55 o
  -6   7  16       16.30       48.02     58.46 o
  -5   7  16        0.94      -35.49     33.41 o
  -4   7  16       91.02       82.48     21.49 o
  -3   7  16       57.45       59.31     18.93 o
  -2   7  16      804.46      739.31     53.27 o
  -1   7  16      157.07      161.24     16.61 o
   0   7  16      262.34      246.92     32.37 o
   1   7  16       20.02       42.73     19.88 o
   2   7  16      216.21      238.15     42.81 o
   3   7  16       34.75       19.18     23.07 o
   4   7  16       43.28      107.39     67.86 o
   5   7  16      123.47      136.59     44.22 o
   6   7  16       16.92       15.48     42.13 o
   7   7  16        3.35       31.39     58.46 o
   8   7  16        2.91       52.20     62.64 o
   9   7  16       38.27       66.81     66.81 o
  -9   8  16        1.02      -29.23     93.95 o
  -8   8  16        7.73        0.00     77.25 o
  -7   8  16      250.31      327.84     77.26 o
  -6   8  16        0.80       29.23     66.81 o
  -5   8  16      143.92      144.07     52.20 o
  -4   8  16      359.49      327.74     48.03 o
  -3   8  16      136.56      102.71     27.02 o
  -2   8  16        1.14      -30.14     25.50 o
  -1   8  16       28.04       43.47     15.66 o
   0   8  16       11.70       40.71     18.25 o
   1   8  16      855.59      893.86     41.11 o
   2   8  16      362.07      378.87     45.94 o
   3   8  16      269.40      266.18     36.31 o
   4   8  16       86.68      104.94     45.70 o
   5   8  16      109.65       93.60     42.74 o
   6   8  16       23.80        7.38     57.42 o
   7   8  16        0.81       40.21     59.50 o
   8   8  16       33.80       64.72     62.64 o
  -9   9  16        3.78       91.87     73.08 o
  -8   9  16        7.64       73.08     79.34 o
  -7   9  16       10.78       10.44     83.51 o
  -6   9  16        1.23       -4.18     54.28 o
  -5   9  16        0.18       20.88     52.20 o
  -4   9  16        8.03       33.41     62.64 o
  -3   9  16        0.78      -11.55     59.50 o
  -2   9  16       67.30       60.55     35.49 o
  -1   9  16       50.26       67.03     27.02 o
   0   9  16        9.65      -39.39     27.04 o
   1   9  16       95.46      100.22     41.76 o
   2   9  16      141.78       79.39     32.50 o
   3   9  16        0.36       38.93     35.09 o
   4   9  16      261.36      345.98     90.84 o
   5   9  16      224.49      303.69    112.76 o
   6   9  16       14.43       29.20     56.04 o
   7   9  16        0.19       16.70     81.43 o
  -8  10  16       12.72      -62.64     96.04 o
  -7  10  16        9.52      194.17    110.66 o
  -6  10  16       97.60      160.77     89.78 o
  -5  10  16        2.69       27.14     87.69 o
  -4  10  16       87.63        8.35     50.11 o
  -3  10  16      153.15      290.24     77.26 o
  -2  10  16      164.63      205.85     45.01 o
  -1  10  16       59.04       23.19     34.11 o
   0  10  16       77.14       68.74     37.11 o
   1  10  16       18.48       60.78     73.08 o
   2  10  16        1.72      -17.91     41.90 o
   3  10  16        7.21        2.41     47.56 o
   4  10  16        8.04       19.46     46.35 o
   5  10  16       54.02        1.55     69.95 o
   6  10  16        0.00       87.69     70.99 o
  -6  11  16       13.24      -29.23     62.64 o
  -5  11  16        2.48       -6.26     60.55 o
  -3  11  16       27.97       68.90     54.29 o
  -2  11  16        4.09      -12.53     48.02 o
  -1  11  16       93.14      133.20     48.59 o
   0  11  16       45.26       43.75     46.35 o
   1  11  16        3.98      -73.57     49.05 o
   2  11  16       50.92      157.01     75.16 o
   3  11  16        0.10       54.06     54.56 o
   4  11  16        2.18        1.50     65.77 o
   5  11  16       50.82       62.64     91.87 o
  -5  12  16        3.93      -41.76    106.48 o
  -4  12  16       63.63      148.24     91.87 o
  -3  12  16       13.35       62.64     91.87 o
  -2  12  16        1.50       31.32     81.43 o
  -1  12  16       13.25      -22.97     81.43 o
   0  12  16       98.18       87.48     55.69 o
   1  12  16       15.58       -3.52     46.97 o
   2  12  16       41.74       81.80     51.15 o
   3  12  16       20.38      -59.94     51.15 o
 -11   0  17       58.82       66.81     48.02 o
  -9   0  17      703.81      749.85     56.40 o
  -7   0  17        2.06       16.70     20.88 o
  -5   0  17     2239.78     2781.42    117.11 o
  -3   0  17     1025.27     1099.12     50.15 o
  -1   0  17      102.33      116.93     18.79 o
   1   0  17      406.60      378.03     31.33 o
   3   0  17      419.47      388.46     33.42 o
   5   0  17      400.03      434.39     35.50 o
   7   0  17      849.20      862.73     89.82 o
   9   0  17        2.68       33.41     77.25 o
 -11   1  17        0.21       10.28     58.46 o
 -10   1  17       46.02       34.99     30.02 o
  -9   1  17       28.55       41.99     26.45 o
  -8   1  17       29.06       36.69     20.88 o
  -7   1  17      503.14      518.29     26.46 o
  -6   1  17      178.06      168.46     20.47 o
  -5   1  17       30.48       16.95     13.57 o
  -4   1  17        9.77       -0.52     10.74 o
  -3   1  17      104.87      111.65     14.76 o
  -2   1  17       77.65       71.01     13.57 o
  -1   1  17        0.33        2.63     13.39 o
   0   1  17        9.57       24.18     13.97 o
   1   1  17        3.22        4.52     12.33 o
   2   1  17       71.99       43.55     15.03 o
   3   1  17       89.63       72.52     16.04 o
   4   1  17        3.52       -4.28     15.45 o
   5   1  17      820.57      845.07     37.60 o
   6   1  17       80.53      104.35     26.32 o
   7   1  17       60.16       54.38     30.88 o
   8   1  17       45.01       45.27     40.53 o
   9   1  17        2.72      -34.10     35.34 o
 -11   2  17       27.08       46.87     83.52 o
 -10   2  17       47.95       -6.70     76.21 o
  -9   2  17        6.51       -0.38     24.06 o
  -8   2  17        0.05      -30.48     20.85 o
  -7   2  17      120.46      110.14      9.74 o
  -6   2  17       13.59       -1.57     10.74 o
  -5   2  17      263.81      239.80     16.93 o
  -4   2  17      611.67      633.06     26.10 o
  -3   2  17      290.59      291.38     26.10 o
  -2   2  17      526.79      537.32     25.56 o
  -1   2  17        5.69        9.13     10.74 o
   0   2  17       52.55       62.51     13.57 o
   1   2  17        0.71        0.84     13.90 o
   2   2  17      750.54      830.09     41.78 o
   3   2  17       45.54       32.01     14.23 o
   4   2  17     1017.06     1070.42     38.63 o
   5   2  17        1.36       -5.79     22.85 o
   6   2  17      164.15      116.93     24.46 o
   7   2  17      284.27      207.12     39.68 o
   8   2  17       32.16       37.09     34.67 o
   9   2  17      136.01      146.76     56.83 o
 -11   3  17       35.44       23.06     80.38 o
 -10   3  17       41.24       25.58     32.23 o
  -9   3  17        8.07       37.35     30.27 o
  -8   3  17      191.45      197.83     49.07 o
  -7   3  17       95.32       69.12     21.07 o
  -6   3  17       71.61       49.83     19.84 o
  -5   3  17        0.31       -2.09      8.85 o
  -4   3  17      748.84      893.11     28.78 o
  -3   3  17      579.39      528.46     21.19 o
  -2   3  17      133.37      157.16     18.79 o
  -1   3  17      101.56      109.17     12.53 o
   0   3  17       70.02       54.88     11.81 o
   1   3  17      142.40      177.84     27.15 o
   2   3  17      582.89      629.11     35.51 o
   3   3  17       48.92       16.94     13.04 o
   4   3  17      212.03      234.23     27.15 o
   5   3  17      135.35      133.88     24.62 o
   6   3  17       15.60       19.77     30.27 o
   7   3  17      179.19      115.21     33.83 o
   8   3  17       15.05       -4.07     28.76 o
   9   3  17        7.89       36.49     43.61 o
 -11   4  17        0.66       -2.77     50.03 o
 -10   4  17        1.70        3.44     50.11 o
  -9   4  17        0.15        6.26     35.49 o
  -8   4  17      215.15      233.87     41.76 o
  -7   4  17       17.67        4.81     16.55 o
  -6   4  17     2358.76     2687.23     91.44 o
  -5   4  17      266.28      251.54     12.87 o
  -4   4  17      212.97      210.24     14.55 o
  -3   4  17      656.51      673.95     21.08 o
  -2   4  17      634.17      649.02     34.47 o
  -1   4  17      208.53      237.73     16.55 o
   0   4  17        0.69       -0.33     17.75 o
   1   4  17       59.85       51.44     15.45 o
   2   4  17      232.79      229.94     27.43 o
   3   4  17      873.26      896.92     44.03 o
   4   4  17       31.73       41.95     24.33 o
   5   4  17      369.30      378.51     45.78 o
   6   4  17       41.08       54.29     38.39 o
   7   4  17      136.41       42.06     46.98 o
   8   4  17        0.16        3.13     34.61 o
   9   4  17       24.82      -35.49     56.37 o
 -11   5  17        8.71       53.04     57.42 o
 -10   5  17        7.71      -17.07     41.59 o
  -9   5  17       21.26        6.26     37.58 o
  -8   5  17       74.79       81.43     35.50 o
  -7   5  17        3.35        4.18     20.88 o
  -6   5  17       56.33       85.61     25.06 o
  -5   5  17        0.80       -4.66      7.63 o
  -4   5  17      200.12      180.64     22.97 o
  -3   5  17       76.91       87.36     22.97 o
  -2   5  17      390.41      421.16     23.95 o
  -1   5  17       86.24       61.07     14.74 o
   0   5  17      150.26      174.84     43.85 o
   1   5  17        0.97      -29.00     19.56 o
   2   5  17       10.30        5.47     21.07 o
   3   5  17       15.33       56.37     38.63 o
   4   5  17       59.62       38.88     48.02 o
   5   5  17       11.90       34.80     36.14 o
   6   5  17      132.44      145.27     40.09 o
   7   5  17      179.47      201.40     44.27 o
   8   5  17        0.06       25.63     33.55 o
   9   5  17       97.86      164.95     60.55 o
 -10   6  17        6.19      -75.16     96.04 o
  -9   6  17       45.21       93.96     77.25 o
  -8   6  17      145.60      208.80     70.99 o
  -7   6  17       10.65      -29.23     54.28 o
  -6   6  17       12.53       37.58     41.76 o
  -5   6  17       81.07       69.19     30.28 o
  -4   6  17        4.92        5.93     16.38 o
  -3   6  17       71.22       90.08     25.06 o
  -2   6  17     1800.37     1954.31     57.55 o
  -1   6  17      454.13      449.36     25.96 o
   0   6  17       33.37       45.43     20.47 o
   1   6  17       38.84       17.82     22.00 o
   2   6  17      513.27      529.67     36.61 o
   3   6  17        0.86       13.69     55.33 o
   4   6  17        3.84       15.49     29.23 o
   5   6  17       37.77       46.95     22.76 o
   6   6  17       50.11       57.56     51.15 o
   7   6  17        8.53        9.62     50.53 o
   8   6  17       73.78      235.94     91.87 o
   9   6  17       21.50      -18.79     91.87 o
 -10   7  17       25.06       25.05    108.57 o
  -9   7  17       32.53      -50.11     91.87 o
  -8   7  17        3.93       60.55     85.60 o
  -7   7  17       14.75       29.23     70.99 o
  -6   7  17       52.27        4.18     56.37 o
  -5   7  17        3.57       18.79     43.85 o
  -4   7  17       44.32       19.18     18.93 o
  -3   7  17      158.35      151.09     34.45 o
  -2   7  17       12.41       -0.10     28.54 o
  -1   7  17      210.30      165.95     40.72 o
   0   7  17        3.54       18.79     18.79 o
   1   7  17      620.29      563.87     34.39 o
   2   7  17       44.89       69.20     30.07 o
   3   7  17      255.27      172.68     34.61 o
   4   7  17       43.25       48.02     36.91 o
   5   7  17      434.98      435.93     59.52 o
   6   7  17       81.62       23.64     54.18 o
   7   7  17       14.12      -18.54     46.72 o
   8   7  17       34.56      -56.37     60.55 o
  -9   8  17      134.25      106.49     98.14 o
  -8   8  17        2.15      -75.16     85.60 o
  -7   8  17        1.58      -43.84     75.16 o
  -6   8  17       24.09       22.97     70.99 o
  -5   8  17       57.31       60.55     50.11 o
  -4   8  17       77.87      115.19     28.51 o
  -3   8  17        8.18      -37.06     26.10 o
  -2   8  17       16.83       11.48     25.74 o
  -1   8  17      228.15      187.47     41.61 o
   0   8  17      331.44      378.95     91.88 o
   1   8  17       34.44       52.89     24.66 o
   2   8  17       15.43       22.66     30.27 o
   3   8  17      352.20      446.51     58.57 o
   4   8  17       19.53     -100.89     68.90 o
   5   8  17       45.52       67.65     54.29 o
   6   8  17       30.88        5.27     42.05 o
   7   8  17        3.22       43.84     85.60 o
   8   8  17       26.96        6.26     98.13 o
  -8   9  17      122.83      171.21     91.87 o
  -7   9  17       53.10      102.31     68.90 o
  -6   9  17       22.49      -83.52     85.60 o
  -5   9  17        0.07      -62.64     41.76 o
  -4   9  17      161.08      263.09     77.26 o
  -3   9  17       94.06       93.96     40.72 o
  -2   9  17       14.12      -27.14     31.00 o
  -1   9  17      136.56      135.91     34.38 o
   0   9  17        2.67       -9.53     38.94 o
   1   9  17      215.61      140.57     38.11 o
   2   9  17      100.08      108.65     39.00 o
   3   9  17       43.19       34.89     43.38 o
   4   9  17       73.93      106.57     53.15 o
   5   9  17       36.73       31.00     57.07 o
   6   9  17        2.93       14.61     91.87 o
   7   9  17       24.93       22.97     60.55 o
  -7  10  17        6.27      -68.90     93.95 o
  -6  10  17        2.61        0.00     93.95 o
  -5  10  17        1.27       18.79     75.16 o
  -4  10  17       35.54      -35.49     68.90 o
  -3  10  17      158.55      190.01     79.35 o
  -2  10  17        3.13      -18.35     43.85 o
  -1  10  17        0.02       49.02     36.82 o
   0  10  17        6.44        4.59     34.74 o
   1  10  17       16.89      -19.30     38.60 o
   2  10  17        0.19       -8.35     63.68 o
   3  10  17        0.03      -22.97     48.65 o
   4  10  17       15.37       95.27     49.43 o
   5  10  17        0.45      -28.10     51.10 o
   6  10  17       19.56       66.81     91.87 o
  -6  11  17        1.83       50.11     93.95 o
  -5  11  17        0.26       58.46     96.04 o
  -4  11  17       14.22        2.09     62.64 o
  -3  11  17       29.51       27.14     93.95 o
  -2  11  17       30.62       35.49     79.34 o
  -1  11  17        6.13      -38.83     44.00 o
   0  11  17       22.25       -2.63     47.66 o
   1  11  17       58.99      116.49     53.24 o
   2  11  17        5.56       39.06     53.09 o
   3  11  17        0.00       30.58     67.86 o
   4  11  17       69.02      155.09     62.21 o
  -4  12  17       10.81       79.34    112.74 o
  -3  12  17       13.76       41.76     79.34 o
  -2  12  17       81.80      125.28    100.22 o
  -1  12  17        8.28      -45.93     98.13 o
   0  12  17        1.66      119.01     83.51 o
   1  12  17       15.97       93.49     62.11 o
   2  12  17        0.00      -18.59     63.68 o
 -10   0  18      291.05      334.11     60.56 o
  -8   0  18      614.74      622.41     60.57 o
  -6   0  18      581.12      559.76     39.68 o
  -4   0  18        2.80       16.70     16.70 o
  -2   0  18      644.01      716.50     43.87 o
   0   0  18      415.90      361.32     35.51 o
   2   0  18      125.19      139.90     33.41 o
   4   0  18      110.77      102.31     22.97 o
   6   0  18       22.29       14.62     22.97 o
   8   0  18       99.65      167.04     81.43 o
 -11   1  18        4.57      -28.63     41.02 o
 -10   1  18      216.88      115.91     36.15 o
  -9   1  18        1.59       23.96     27.93 o
  -8   1  18        0.09        7.31     19.19 o
  -7   1  18        2.57        6.68     14.54 o
  -6   1  18       26.55       26.45     15.66 o
  -5   1  18      351.07      329.95     42.81 o
  -4   1  18      659.70      623.74     28.10 o
  -3   1  18      212.89      210.57     18.41 o
  -2   1  18      202.77      221.49     27.15 o
  -1   1  18      159.37      138.42     45.94 o
   0   1  18      338.70      307.29     34.46 o
   1   1  18      199.55      143.39     19.03 o
   2   1  18      394.36      378.05     23.95 o
   3   1  18     1354.15     1515.07     44.62 o
   4   1  18      256.54      249.01     22.57 o
   5   1  18      576.39      533.96     48.04 o
   6   1  18        0.97       23.24     22.00 o
   7   1  18       32.48       70.47     40.71 o
   8   1  18       47.83       31.25     73.08 o
   9   1  18       67.52       35.49     60.53 o
 -11   2  18       45.33       57.61     60.55 o
 -10   2  18       40.78       41.66     43.61 o
  -9   2  18       27.97       25.67     35.92 o
  -8   2  18      114.04      110.41     25.81 o
  -7   2  18        8.48       -8.74      9.50 o
  -6   2  18       31.52       60.36     11.00 o
  -5   2  18      903.38     1109.54     52.23 o
  -4   2  18      737.41      764.14     30.04 o
  -3   2  18      147.86      134.75     16.70 o
  -2   2  18        0.00       -3.26     21.92 o
  -1   2  18      440.22      422.27     21.38 o
   0   2  18      154.13      141.99     16.04 o
   1   2  18      308.52      346.00     23.49 o
   2   2  18      804.38      824.30     33.43 o
   3   2  18       28.86       14.62     15.03 o
   4   2  18       36.44       42.14     15.45 o
   5   2  18       67.45       64.71     28.19 o
   6   2  18      327.88      221.32     25.51 o
   7   2  18       42.33      -51.57     34.38 o
   8   2  18       41.06       52.82     85.60 o
   9   2  18       16.98      -12.53     66.81 o
 -11   3  18       16.42        3.28     56.90 o
 -10   3  18      122.20       73.90     48.05 o
  -9   3  18      258.79      260.35     43.25 o
  -8   3  18      178.73      123.55     23.08 o
  -7   3  18       18.32        8.52     18.06 o
  -6   3  18       78.56       65.10      9.50 o
  -5   3  18     1244.28     1377.59     38.33 o
  -4   3  18      387.78      358.38     21.07 o
  -3   3  18        1.01      -12.53      8.86 o
  -2   3  18      197.32      166.95     12.53 o
  -1   3  18        1.03       -1.44     11.54 o
   0   3  18      288.46      252.89     27.15 o
   1   3  18        3.43       23.66     19.83 o
   2   3  18       98.17      110.15     14.62 o
   3   3  18      303.35      275.61     18.93 o
   4   3  18        2.40       11.86     19.28 o
   5   3  18       78.46       38.88     43.85 o
   6   3  18       32.67       24.22     25.74 o
   7   3  18      172.52      175.61     31.59 o
   8   3  18        5.10      -46.63    108.57 o
   9   3  18        5.45      -18.79     58.46 o
 -11   4  18        1.22       86.91     57.48 o
 -10   4  18       18.72      121.74     49.07 o
  -9   4  18       58.64       48.02     45.93 o
  -8   4  18       26.51       31.32     31.32 o
  -7   4  18       40.42       14.62     22.97 o
  -6   4  18       23.31       24.96     16.93 o
  -5   4  18      406.82      416.33     17.71 o
  -4   4  18        0.65        5.01     11.48 o
  -3   4  18        0.30       -5.22      8.49 o
  -2   4  18      185.68      155.08     10.74 o
  -1   4  18       68.56       45.47     13.04 o
   0   4  18      160.46      127.40     17.53 o
   1   4  18       43.52       48.54     16.99 o
   2   4  18       11.79       14.32     25.05 o
   3   4  18      234.40      235.79     31.94 o
   4   4  18      333.31      314.89     42.52 o
   5   4  18        0.60      -29.23     54.28 o
   6   4  18       13.25      -61.76     41.90 o
   7   4  18       94.62       90.83     48.72 o
   8   4  18       46.86      -36.11     46.98 o
   9   4  18       20.36       64.72     64.72 o
 -10   5  18       43.51       58.46     52.20 o
  -9   5  18        0.19      -16.70     43.84 o
  -8   5  18       21.59        4.18     33.41 o
  -7   5  18       21.78       33.41     31.32 o
  -6   5  18       88.16       54.29     33.41 o
  -5   5  18       38.06       54.91     18.79 o
  -4   5  18       85.56       67.59     15.45 o
  -3   5  18     1749.96     1845.76     74.30 o
  -2   5  18     1907.80     2145.18     78.15 o
  -1   5  18       13.11      -15.36     18.25 o
   0   5  18      134.65      108.73     34.45 o
   1   5  18        7.30       12.91     24.06 o
   2   5  18      443.03      459.26     33.58 o
   3   5  18       49.67       32.36     30.27 o
   4   5  18        1.85       -3.97     25.74 o
   5   5  18      488.26      489.74     51.62 o
   6   5  18        2.43       21.50     39.78 o
   7   5  18      154.12       10.88     52.40 o
   8   5  18       22.22       54.28     56.37 o
   9   5  18       59.02      154.51     89.78 o
 -10   6  18        0.04      -37.58     98.13 o
  -9   6  18        0.01      -52.20     87.69 o
  -8   6  18       24.81      150.33     83.52 o
  -7   6  18      115.71       91.87     48.02 o
  -6   6  18      145.80      196.28     54.29 o
  -5   6  18       92.80       70.99     43.85 o
  -4   6  18       32.04       32.54     22.97 o
  -3   6  18       73.98       33.21     30.28 o
  -2   6  18        1.60      -15.66     10.44 o
  -1   6  18      717.02      807.84     37.01 o
   0   6  18       21.64        0.43     19.60 o
   1   6  18      725.72      746.21     77.29 o
   2   6  18        2.74       16.76     24.58 o
   3   6  18        3.11       -3.27     27.42 o
   4   6  18      132.79      153.82     38.61 o
   5   6  18      675.61      662.34    116.97 o
   6   6  18        3.64       19.30     47.83 o
   7   6  18        8.00       44.48    131.54 o
   8   6  18       30.78      233.84     96.04 o
  -9   7  18        0.01       70.99    100.22 o
  -8   7  18       18.25      -58.46     81.43 o
  -7   7  18       43.65       58.46     68.90 o
  -6   7  18       51.20      -68.90     68.90 o
  -5   7  18       32.97       62.64     39.67 o
  -4   7  18       75.03       75.06     25.50 o
  -3   7  18        0.04        9.84     28.19 o
  -2   7  18      514.34      522.09     42.75 o
  -1   7  18       66.71       73.05     18.25 o
   0   7  18        2.80       29.65     21.56 o
   1   7  18      408.05      360.64     34.12 o
   2   7  18      136.00       57.47     66.82 o
   3   7  18      310.97      318.58     38.90 o
   4   7  18       35.83      -13.57     39.86 o
   5   7  18      100.90       60.91     52.20 o
   6   7  18      456.59      579.19     83.54 o
   7   7  18       95.91       73.08     85.61 o
   8   7  18       29.86       -2.09     60.55 o
  -9   8  18       12.68      -89.78    108.57 o
  -8   8  18        6.73      -64.72     96.04 o
  -7   8  18        0.26       27.14     81.43 o
  -6   8  18       12.00       73.08     70.99 o
  -5   8  18       85.64       79.34     77.25 o
  -4   8  18        2.28       37.58     62.64 o
  -3   8  18       32.13       -3.08     30.04 o
  -2   8  18        4.07       -1.86     26.09 o
  -1   8  18      529.67      533.23     54.11 o
   0   8  18       33.34        4.65     25.80 o
   1   8  18       37.80       75.16     70.99 o
   2   8  18       23.76       37.74     37.62 o
   3   8  18       84.44      177.99     61.59 o
   4   8  18       28.17      -41.66     65.77 o
   5   8  18       16.16       19.04     38.38 o
   6   8  18       87.99      107.53     50.97 o
   7   8  18        2.17      -18.79     62.64 o
  -8   9  18        2.80      108.57    106.48 o
  -7   9  18        7.68       12.53     64.72 o
  -6   9  18       27.11      110.66     83.52 o
  -5   9  18        0.92      152.41     98.13 o
  -4   9  18       73.20       29.23     73.08 o
  -3   9  18      155.93      121.11     50.11 o
  -2   9  18       16.90       59.91     35.41 o
  -1   9  18       32.10      -27.00     42.80 o
   0   9  18       31.23       29.23     34.67 o
   1   9  18       27.21       50.35     39.67 o
   2   9  18        0.99      -23.83     39.67 o
   3   9  18       32.79       36.59     37.87 o
   4   9  18       18.54       21.00     49.44 o
   5   9  18        3.79       55.46     44.63 o
   6   9  18       70.75      125.28     66.81 o
  -7  10  18      120.60       58.46     93.96 o
  -6  10  18       23.62      -66.81     64.72 o
  -5  10  18       17.02        6.26     58.46 o
  -4  10  18       74.96      146.16     87.69 o
  -3  10  18       15.07      -68.90     54.28 o
  -2  10  18      106.23      114.84     56.38 o
  -1  10  18        0.77      -13.01     46.62 o
   0  10  18        3.34       61.11     46.07 o
   1  10  18      118.17      126.30     40.42 o
   2  10  18       42.81       19.66     35.71 o
   3  10  18       46.80      -34.10    120.05 o
   4  10  18        2.76      -14.99     57.52 o
   5  10  18        1.53     -147.19     98.13 o
  -5  11  18       47.53       91.87    106.48 o
  -4  11  18       23.52       35.49     93.95 o
  -3  11  18       51.07       12.53     62.64 o
  -2  11  18        1.31      -12.53     52.20 o
  -1  11  18       39.23       91.87     85.60 o
   0  11  18       18.37       41.09     51.63 o
   1  11  18       28.00       91.16     52.02 o
   2  11  18        5.42       32.40     59.45 o
   3  11  18       51.15      118.27    133.63 o
  -3  12  18        3.45     -100.22    102.30 o
  -2  12  18       10.40      -31.32     75.16 o
  -1  12  18       60.32       18.79     75.17 o
   0  12  18        3.05       18.79     93.95 o
   1  12  18        1.79       14.61     89.78 o
 -11   0  19       13.57        8.35     60.55 o
  -9   0  19       24.75        8.35     39.67 o
  -7   0  19      211.54      279.81     27.15 o
  -5   0  19      744.03      706.05     45.96 o
  -3   0  19     1453.29     1669.98     75.24 o
  -1   0  19        6.96       -4.18     20.88 o
   1   0  19      106.29      150.34     29.23 o
   3   0  19      901.78      889.99     52.23 o
   5   0  19       33.28      -10.44     29.23 o
   7   0  19       42.38       39.67     43.85 o
 -11   1  19        4.69      -16.48     54.28 o
 -10   1  19        2.76       28.86     41.13 o
  -9   1  19       24.55       -6.26     23.62 o
  -8   1  19      193.41      221.21     29.09 o
  -7   1  19        7.16      -10.44     22.97 o
  -6   1  19       57.11       65.92     30.28 o
  -5   1  19       59.03       41.93     16.99 o
  -4   1  19       14.70       31.43     13.51 o
  -3   1  19       10.05       21.77     15.45 o
  -2   1  19       31.18       21.54     15.66 o
  -1   1  19       59.02       25.43     16.04 o
   0   1  19      200.62      186.97     53.25 o
   1   1  19        0.07        8.05     19.83 o
   2   1  19        3.59       30.22     22.97 o
   3   1  19        2.29       -6.26     19.19 o
   4   1  19      516.10      501.32     35.72 o
   5   1  19        2.67        8.86     20.47 o
   6   1  19       91.93       77.72     24.66 o
   7   1  19        5.61       -2.68     36.66 o
   8   1  19        5.47      112.44     61.15 o
 -11   2  19       19.22      -55.91     56.38 o
 -10   2  19      154.78      198.41     42.97 o
  -9   2  19       91.21      110.77     28.76 o
  -8   2  19       18.80       26.70     23.53 o
  -7   2  19      352.60      322.96     22.01 o
  -6   2  19      279.43      299.28     18.06 o
  -5   2  19      183.57      140.32     20.88 o
  -4   2  19       22.68        9.40     13.29 o
  -3   2  19       15.43        7.03     14.62 o
  -2   2  19       29.05       30.00     14.62 o
  -1   2  19      281.70      288.69     20.05 o
   0   2  19      447.64      448.39     23.49 o
   1   2  19      451.32      413.53     24.07 o
   2   2  19        3.06        6.68     29.23 o
   3   2  19        1.93       22.60     18.79 o
   4   2  19      897.27     1076.95     63.72 o
   5   2  19      478.50      520.72     36.75 o
   6   2  19      113.87      128.77     26.32 o
   7   2  19        1.35       -3.23     33.42 o
   8   2  19       92.36       69.12     63.68 o
 -11   3  19        4.34       -2.72     57.15 o
 -10   3  19      115.59       82.44     50.11 o
  -9   3  19       33.12      -19.64     39.67 o
  -8   3  19       52.63       16.70     33.41 o
  -7   3  19        1.16        7.21     24.06 o
  -6   3  19      317.62      291.34     16.38 o
  -5   3  19        8.18        3.91     11.48 o
  -4   3  19      330.22      311.33     21.49 o
  -3   3  19      126.51       94.70     11.81 o
  -2   3  19       10.78       12.70      8.49 o
  -1   3  19       60.05       47.09     13.04 o
   0   3  19        0.08       16.92     13.97 o
   1   3  19      213.37      182.25     14.23 o
   2   3  19      804.00      778.88     39.69 o
   3   3  19       99.37      116.58     38.63 o
   4   3  19      500.21      513.24     34.46 o
   5   3  19       44.20       39.29     23.53 o
   6   3  19      229.00      197.10     50.92 o
   7   3  19        6.69      -10.44     38.22 o
   8   3  19        5.79       -9.10     59.50 o
   9   3  19       11.72      -43.85     89.78 o
 -10   4  19       13.34       13.36     68.90 o
  -9   4  19        4.80       39.67     45.93 o
  -8   4  19        0.14      -14.61     35.49 o
  -7   4  19        4.67       12.53     29.23 o
  -6   4  19      103.05      112.75     29.23 o
  -5   4  19        5.86       -4.44     10.74 o
  -4   4  19       99.52       51.54     13.51 o
  -3   4  19       68.60       59.94     12.53 o
  -2   4  19       60.53       65.53     10.02 o
  -1   4  19      348.02      358.40     22.57 o
   0   4  19      740.49      734.93     34.69 o
   1   4  19     1077.89     1123.20     42.77 o
   2   4  19       23.24       16.70     22.00 o
   3   4  19       41.25       14.16     24.97 o
   4   4  19      130.05      171.22     44.15 o
   5   4  19       89.48       84.71     35.08 o
   6   4  19        0.55      -20.83     33.57 o
   7   4  19      329.50      345.88     47.57 o
   8   4  19        3.43       75.16     58.46 o
   9   4  19       52.64       77.25     89.78 o
 -10   5  19       13.87       27.14     56.37 o
  -9   5  19        9.17        6.26     52.20 o
  -8   5  19      125.35       33.41     37.58 o
  -7   5  19       31.05        6.26     29.23 o
  -6   5  19      106.05       62.64     25.06 o
  -5   5  19       53.29       47.07     16.04 o
  -4   5  19       13.39       21.65     13.51 o
  -3   5  19       22.47       13.16     38.63 o
  -2   5  19       59.00       12.80     15.81 o
  -1   5  19       14.75       54.28     17.37 o
   0   5  19        0.10       28.28     28.19 o
   1   5  19      434.72      400.83     33.19 o
   2   5  19      261.12      264.34     32.38 o
   3   5  19       99.13       87.70     32.38 o
   4   5  19       76.45       66.56     42.06 o
   5   5  19       64.21       50.03     37.46 o
   6   5  19       36.94       52.03     51.15 o
   7   5  19        1.00      -64.51    113.79 o
   8   5  19       44.58       -6.26     64.72 o
 -10   6  19       63.64       73.08     81.43 o
  -9   6  19       20.36      -37.58     98.13 o
  -8   6  19        1.66       27.14     85.60 o
  -7   6  19        0.00       96.04     73.07 o
  -6   6  19        0.68      -75.16     50.11 o
  -5   6  19       14.16      -77.25     54.28 o
  -4   6  19      338.50      399.45     55.34 o
  -3   6  19      165.38      138.53     33.41 o
  -2   6  19       81.18      123.77     17.39 o
  -1   6  19        0.36      -27.61     18.41 o
   0   6  19        6.00       37.52     22.40 o
   1   6  19      249.24      314.09     38.63 o
   2   6  19      252.66      234.73     33.52 o
   3   6  19        0.01        7.31     40.71 o
   4   6  19       60.59       58.30     38.94 o
   5   6  19       14.34      -18.27     50.11 o
   6   6  19      124.03       71.36     83.52 o
   7   6  19       25.12       52.35    107.53 o
   8   6  19       79.69       29.23     87.69 o
  -9   7  19       13.02       54.28     96.04 o
  -8   7  19        0.03      -68.90     89.78 o
  -7   7  19        0.35      -58.46     50.11 o
  -6   7  19       12.84       45.93     77.25 o
  -5   7  19        9.89       39.67     68.90 o
  -4   7  19       27.60       39.67     39.67 o
  -3   7  19       83.29       65.28     25.15 o
  -2   7  19        7.94       22.18     22.59 o
  -1   7  19        2.06      -46.68     31.12 o
   0   7  19       85.00       82.30     33.98 o
   1   7  19       69.05       61.39     23.37 o
   2   7  19      717.10      742.18     49.85 o
   3   7  19       48.03       36.90     40.42 o
   4   7  19        0.06       11.10     29.60 o
   5   7  19        8.39      -22.45     50.92 o
   6   7  19      347.96      355.83     68.91 o
   7   7  19       47.57      175.38     98.13 o
  -8   8  19        0.03       81.43     96.04 o
  -7   8  19       35.31       75.16     96.04 o
  -6   8  19       31.04        8.35     75.16 o
  -5   8  19        4.23      -29.23     73.08 o
  -4   8  19       39.12      131.54     77.25 o
  -3   8  19        1.54       18.32     33.51 o
  -2   8  19      355.67      313.32     44.42 o
  -1   8  19       17.99       52.74     35.99 o
   0   8  19        2.20       17.22     34.61 o
   1   8  19        0.45      -25.05     53.24 o
   2   8  19        0.16        8.43     40.63 o
   3   8  19       54.17       52.42     40.53 o
   4   8  19        6.68       -3.98     31.72 o
   5   8  19       15.88        9.84     51.61 o
   6   8  19       75.32      156.60     89.78 o
   7   8  19       46.53       10.44     89.78 o
  -7   9  19        1.78      -14.61     58.46 o
  -6   9  19       86.41      129.45     96.05 o
  -5   9  19       23.99        8.35     91.87 o
  -4   9  19       16.71       39.67     56.37 o
  -3   9  19      344.35      267.30     60.56 o
  -2   9  19        0.42       17.15     34.67 o
  -1   9  19       33.75       -4.18     39.13 o
   0   9  19       57.63       84.93     58.46 o
   1   9  19        5.39       -5.22     39.86 o
   2   9  19        0.02       12.11     38.22 o
   3   9  19        0.66      -17.75     54.39 o
   4   9  19       18.23      -75.29     50.20 o
   5   9  19        7.20       -9.88     83.51 o
   6   9  19       20.64       -4.18    102.31 o
  -6  10  19        0.22      -43.84     93.95 o
  -5  10  19        3.70      125.27    102.31 o
  -4  10  19        5.01      -64.72     64.72 o
  -3  10  19        0.43      -77.25     83.51 o
  -2  10  19        7.35       41.76     75.16 o
  -1  10  19      111.25       82.52     46.62 o
   0  10  19       50.65      172.46     55.23 o
   1  10  19       60.08       96.04     45.93 o
   2  10  19       44.06       26.62     46.15 o
   3  10  19       30.29       53.65     45.48 o
   4  10  19        6.71       51.98     55.58 o
   5  10  19       90.41      106.49     81.43 o
  -5  11  19        3.61      -16.70    104.39 o
  -4  11  19        0.51      -48.02     50.11 o
  -3  11  19        5.90       41.76     89.78 o
  -2  11  19        1.21      -39.67     89.78 o
  -1  11  19       26.15      -31.32     79.34 o
   0  11  19        1.31      -18.36     86.65 o
   1  11  19       12.17       47.94     82.47 o
   2  11  19       70.45      105.89     51.61 o
   3  11  19        0.40      -18.70     49.05 o
 -10   0  20      301.56      217.17     66.82 o
  -8   0  20       16.84       -2.09     31.32 o
  -6   0  20      158.76      148.25     29.23 o
  -4   0  20      851.50      977.69     45.96 o
  -2   0  20       34.06       27.14     33.41 o
   0   0  20     1252.59     1318.63     68.96 o
   2   0  20      874.58     1063.36     83.56 o
   4   0  20      792.75      877.35     48.05 o
   6   0  20       88.67       89.78     43.85 o
   8   0  20      106.70       73.08     81.43 o
 -11   1  20       24.99      -32.00     65.59 o
 -10   1  20      216.41      282.63     49.14 o
  -9   1  20       10.70       18.64     34.45 o
  -8   1  20      214.09      194.39     30.24 o
  -7   1  20        0.04      -12.53     20.85 o
  -6   1  20      117.44      110.93     17.53 o
  -5   1  20      503.40      486.05     30.91 o
  -4   1  20        1.18       22.20     14.61 o
  -3   1  20       40.83       31.67     20.88 o
  -2   1  20      288.84      228.02     28.19 o
  -1   1  20       46.80       31.62     15.66 o
   0   1  20      235.54      179.04     25.10 o
   1   1  20      214.02      224.74     21.37 o
   2   1  20        9.10       -1.04     16.99 o
   3   1  20       52.38       17.67     26.10 o
   4   1  20       50.31       46.10     18.79 o
   5   1  20      135.98      162.32     23.49 o
   6   1  20        5.93      -44.12     29.42 o
   7   1  20        6.93      -17.75     36.30 o
   8   1  20        6.76      -41.41     53.87 o
 -11   2  20       42.77      -42.88     58.46 o
 -10   2  20        7.42      -52.52     57.42 o
  -9   2  20       20.09      -59.09     39.40 o
  -8   2  20        5.07       -8.35     24.58 o
  -7   2  20       96.47      106.24     24.32 o
  -6   2  20      699.76      719.50     31.28 o
  -5   2  20      312.29      363.79     21.07 o
  -4   2  20       76.35       67.57     13.29 o
  -3   2  20      868.93      879.41     33.02 o
  -2   2  20      195.66      178.46     18.06 o
  -1   2  20      126.98      101.65     15.45 o
   0   2  20       97.57      117.23     19.84 o
   1   2  20        3.74       -5.08     16.93 o
   2   2  20      181.21      150.55     18.79 o
   3   2  20       61.40       55.01     18.52 o
   4   2  20       22.03       -4.61     21.37 o
   5   2  20       53.47       50.11     20.51 o
   6   2  20       55.42       64.37     30.88 o
   7   2  20      101.51       79.24     43.25 o
   8   2  20       23.47      -16.61     45.93 o
 -10   3  20       10.10       38.61     41.27 o
  -9   3  20        0.01       28.91     37.62 o
  -8   3  20       72.64        4.18     43.85 o
  -7   3  20      150.22      148.83     26.45 o
  -6   3  20      182.63      174.35     18.00 o
  -5   3  20       59.83       25.06     12.33 o
  -4   3  20     1521.39     1656.92     54.14 o
  -3   3  20      370.56      397.47     19.03 o
  -2   3  20      375.97      364.45     18.93 o
  -1   3  20      193.13      192.99     19.57 o
   0   3  20       65.21       81.88     18.06 o
   1   3  20      192.36      220.79     27.15 o
   2   3  20      242.84      250.16     19.84 o
   3   3  20       94.38       47.87     18.93 o
   4   3  20        0.64       23.64     29.23 o
   5   3  20       46.75       43.47     30.90 o
   6   3  20        6.11      -39.62     29.69 o
   7   3  20        1.18       27.49     40.71 o
   8   3  20        6.64        2.09     54.28 o
   9   3  20        9.63     -137.80     91.87 o
 -10   4  20       32.12       83.18     45.34 o
  -9   4  20        0.91      -56.37     41.76 o
  -8   4  20        9.63       50.11     41.76 o
  -7   4  20       18.12        0.00     31.32 o
  -6   4  20        0.49       16.70     27.14 o
  -5   4  20      189.46      179.44     21.93 o
  -4   4  20        2.13        5.57     11.00 o
  -3   4  20      200.81      195.44     15.66 o
  -2   4  20       23.59       16.70      8.85 o
  -1   4  20        9.88       -1.91     16.55 o
   0   4  20      591.55      652.19     36.27 o
   1   4  20      121.55      212.75     24.97 o
   2   4  20        0.34      -14.50     26.45 o
   3   4  20       81.29       54.76     41.76 o
   4   4  20       52.72       66.33     28.76 o
   5   4  20       32.43       47.08     36.59 o
   6   4  20       22.01       -9.60     37.62 o
   7   4  20        0.45        7.02     46.35 o
   8   4  20       96.86      102.31     73.08 o
 -10   5  20       29.81      -45.93     64.72 o
  -9   5  20        1.48       10.44     48.02 o
  -8   5  20        2.45       50.11     48.02 o
  -7   5  20       73.66       96.05     39.67 o
  -6   5  20        0.81       -6.26     31.32 o
  -5   5  20      604.71      570.19     39.68 o
  -4   5  20       17.69       28.69     15.81 o
  -3   5  20      547.77      509.12     36.92 o
  -2   5  20      105.92       57.67     17.14 o
  -1   5  20        6.13       -7.26     15.81 o
   0   5  20       77.59       47.54     21.56 o
   1   5  20      676.29      697.52     42.49 o
   2   5  20       98.16       85.91     30.07 o
   3   5  20      179.68      221.34     43.85 o
   4   5  20       19.54       20.56     44.89 o
   5   5  20      108.63      137.14     40.63 o
   6   5  20       10.60       23.54     34.11 o
   7   5  20       27.11       28.19     88.74 o
   8   5  20       52.27      -60.55     83.52 o
  -9   6  20       12.32       -8.35     89.78 o
  -8   6  20       34.53       -8.35     87.69 o
  -7   6  20        4.00      -20.88     70.99 o
  -6   6  20        0.00        6.26     70.99 o
  -5   6  20      130.38      185.83     54.29 o
  -4   6  20       13.90       -8.74     31.32 o
  -3   6  20       21.86       -4.42     29.35 o
  -2   6  20      127.65      170.94     29.60 o
  -1   6  20      168.94      183.29     26.10 o
   0   6  20        0.69       13.17     19.02 o
   1   6  20      394.06      418.20     57.43 o
   2   6  20       75.44      101.15     32.61 o
   3   6  20        1.45      -26.61     31.51 o
   4   6  20       21.96       60.23     38.60 o
   5   6  20       58.58       67.53     49.44 o
   6   6  20       59.06       32.30     52.90 o
   7   6  20       82.69       64.73     66.81 o
   8   6  20       15.43      -89.78     93.95 o
  -9   7  20       20.00     -100.22    100.22 o
  -8   7  20       87.81      110.66     89.78 o
  -7   7  20      161.74      190.01     70.99 o
  -6   7  20        4.08      116.92     75.16 o
  -5   7  20        0.44      -16.70     68.90 o
  -4   7  20      106.17      179.57     60.55 o
  -3   7  20      131.43      150.65     31.32 o
  -2   7  20      152.33      129.88     34.75 o
  -1   7  20       18.50      -14.01     42.80 o
   0   7  20      363.68      390.69     49.62 o
   1   7  20      129.57       87.39     76.21 o
   2   7  20       17.43       29.91     31.35 o
   3   7  20       17.29      -28.86     32.99 o
   4   7  20        1.56       -2.92     44.00 o
   5   7  20        0.18        6.08     46.72 o
   6   7  20       19.57      -10.05     43.24 o
   7   7  20       29.51       48.02     87.69 o
  -8   8  20       42.44       62.64    110.66 o
  -7   8  20        8.51      -27.14     89.78 o
  -6   8  20        9.76     -125.27     83.51 o
  -5   8  20       11.14        8.35     75.16 o
  -4   8  20       17.78      144.06     79.34 o
  -3   8  20      140.82       83.52     43.85 o
  -2   8  20       94.33      117.97     36.50 o
  -1   8  20        0.74      -49.95     35.41 o
   0   8  20        5.57      -57.07     38.05 o
   1   8  20        2.63      -58.35     40.52 o
   2   8  20       91.41       66.81     42.48 o
   3   8  20        0.57      -45.99     49.16 o
   4   8  20       28.67       19.60     52.90 o
   5   8  20        3.23      -17.71     59.78 o
   6   8  20       19.22      -48.02     91.87 o
  -7   9  20        0.00       16.70    102.30 o
  -6   9  20       23.03      -25.05     89.78 o
  -5   9  20       12.98       39.67     91.87 o
  -4   9  20      264.63      336.19    102.32 o
  -3   9  20       89.03       77.25     77.25 o
  -2   9  20       14.80       81.43     89.78 o
  -1   9  20        1.66       -8.35     39.86 o
   0   9  20       10.19       37.11     45.70 o
   1   9  20       41.97       51.67     48.65 o
   2   9  20        0.16       -8.35     41.34 o
   3   9  20        0.34       34.04     47.06 o
   4   9  20       14.73      -52.35     40.42 o
   5   9  20       38.58      -31.32     68.90 o
  -6  10  20        6.85      -43.85    106.48 o
  -5  10  20        0.22      -73.07     96.04 o
  -4  10  20        1.66      -73.07     93.95 o
  -3  10  20       20.84       25.05     62.64 o
  -2  10  20        1.96      -54.28     62.64 o
  -1  10  20        6.22       52.20     91.87 o
   0  10  20       94.92       79.64     93.96 o
   1  10  20        0.07      -18.85     49.43 o
   2  10  20       24.24      -26.77     96.04 o
   3  10  20        0.02       53.95     64.76 o
  -4  11  20       12.51       -6.26     98.13 o
  -3  11  20        3.44       39.67     58.46 o
  -2  11  20       21.30       -6.26     98.13 o
  -1  11  20        4.48      -89.78     89.78 o
   0  11  20       25.32       -2.09     66.81 o
   1  11  20       10.57       -8.92     65.77 o
   2  11  20       77.15       84.05     56.64 o
  -9   0  21        0.06       39.67     50.11 o
  -7   0  21       46.25       33.41     35.49 o
  -5   0  21      641.00      651.68     52.22 o
  -3   0  21        1.63       -2.09     22.97 o
  -1   0  21      448.69      494.98     45.95 o
   1   0  21       52.68       25.06     31.32 o
   3   0  21      308.57      219.27     39.68 o
   5   0  21      241.94      246.40     48.03 o
   7   0  21      402.46      528.34     77.27 o
 -10   1  21        0.00       42.12     46.45 o
  -9   1  21       42.89      -16.34     39.67 o
  -8   1  21        2.13       16.21     24.97 o
  -7   1  21      509.22      480.33     36.31 o
  -6   1  21       69.23       48.02     19.19 o
  -5   1  21      521.33      468.31     33.01 o
  -4   1  21       31.07       31.02     31.32 o
  -3   1  21       65.64      104.14     22.00 o
  -2   1  21       10.53       20.46     18.41 o
  -1   1  21        0.12       11.27     18.41 o
   0   1  21      117.49      122.17     39.67 o
   1   1  21      249.39      229.97     22.85 o
   2   1  21      216.67      158.47     26.24 o
   3   1  21      556.04      634.40     38.31 o
   4   1  21       34.00       25.05     19.19 o
   5   1  21        5.30       62.16     25.80 o
   6   1  21       13.42      -20.67     34.45 o
   7   1  21        5.92       97.33     61.59 o
 -10   2  21        9.89      -87.69     58.46 o
  -9   2  21      159.08      157.76     45.65 o
  -8   2  21       37.38       50.84     29.42 o
  -7   2  21        1.79       37.45     22.97 o
  -6   2  21       56.87       45.41     16.99 o
  -5   2  21      140.30      160.50     18.06 o
  -4   2  21        1.62       24.44     12.48 o
  -3   2  21      114.55       90.05     20.04 o
  -2   2  21       66.48       51.02     25.06 o
  -1   2  21      128.24       92.43     17.53 o
   0   2  21       74.01       58.30     18.41 o
   1   2  21      506.46      490.29     30.91 o
   2   2  21      242.81      291.16     26.10 o
   3   2  21       72.64       36.76     19.28 o
   4   2  21       85.93       80.78     21.92 o
   5   2  21        4.89        5.22     28.05 o
   6   2  21      122.32      125.39     41.33 o
   7   2  21        3.91        5.14     43.61 o
   8   2  21      152.16      192.10     81.43 o
 -10   3  21        0.00      -37.48     46.35 o
  -9   3  21        1.94       45.93     54.28 o
  -8   3  21      130.75      198.36     48.02 o
  -7   3  21        5.12       25.05     33.41 o
  -6   3  21        9.95       -6.26     20.67 o
  -5   3  21      158.00      149.15     19.57 o
  -4   3  21      222.27      186.97     19.89 o
  -3   3  21      610.18      635.16     23.96 o
  -2   3  21       52.14       70.73     15.66 o
  -1   3  21      750.66      799.86     44.82 o
   0   3  21      251.12      223.80     30.28 o
   1   3  21        4.64       11.29     13.24 o
   2   3  21        5.28        3.56     12.48 o
   3   3  21      821.47     1062.71     54.31 o
   4   3  21       16.09       41.42     37.58 o
   5   3  21       27.56       35.17     36.30 o
   6   3  21       86.38       77.25     34.67 o
   7   3  21       48.84       83.89     39.02 o
   8   3  21       44.40     -110.66     87.69 o
 -10   4  21        1.40       32.51     78.89 o
  -9   4  21        5.66       -6.26     54.28 o
  -8   4  21       42.48       35.49     43.85 o
  -7   4  21        0.33       -4.18     33.41 o
  -6   4  21        2.42       10.44     27.14 o
  -5   4  21       74.57       81.43     16.11 o
  -4   4  21      313.42      311.98     21.07 o
  -3   4  21       15.69       31.97     11.54 o
  -2   4  21       14.66        4.18     14.62 o
  -1   4  21      718.40      805.48     39.12 o
   0   4  21       11.86       21.81     19.56 o
   1   4  21       10.04      -26.52     42.80 o
   2   4  21      138.26       82.83     29.23 o
   3   4  21       91.36       61.67     57.42 o
   4   4  21       25.62       44.19     73.08 o
   5   4  21       14.81      -43.74     43.09 o
   6   4  21       18.42       34.04     53.09 o
   7   4  21       76.65      148.24     60.55 o
   8   4  21        7.21      -54.28     79.34 o
  -9   5  21       13.73      -29.23     87.69 o
  -8   5  21       60.03       62.64     45.93 o
  -7   5  21       26.71       58.46     35.49 o
  -6   5  21       55.27       75.17     35.49 o
  -5   5  21       73.52       37.58     27.14 o
  -4   5  21       86.76       93.75     31.32 o
  -3   5  21       15.81        0.15     27.61 o
  -2   5  21       94.73       54.13     18.52 o
  -1   5  21       49.81       78.40     21.18 o
   0   5  21      726.00      776.86     47.44 o
   1   5  21       33.97       43.25     26.10 o
   2   5  21      299.57      347.19     37.05 o
   3   5  21      139.44      142.76     78.30 o
   4   5  21       49.53       13.45     37.63 o
   5   5  21        0.57       79.34     50.20 o
   6   5  21       18.02       75.85     56.04 o
   7   5  21        5.81      -89.78     89.78 o
   8   5  21       15.99      -83.51     93.95 o
  -9   6  21       70.68       45.93     81.43 o
  -8   6  21        8.28      -73.08     66.81 o
  -7   6  21      111.21      100.22     85.61 o
  -6   6  21       21.98      -25.05     79.34 o
  -5   6  21       21.46        6.26     45.93 o
  -4   6  21        5.33      -20.88     56.37 o
  -3   6  21      190.42       84.59     29.71 o
  -2   6  21      284.91      235.03     42.14 o
  -1   6  21        2.03      -15.93     43.84 o
   0   6  21      183.52      180.65     41.76 o
   1   6  21       18.24       39.51     37.85 o
   2   6  21       47.72       50.33     63.68 o
   3   6  21      104.21      105.72     50.13 o
   4   6  21        1.84      -17.46     36.26 o
   5   6  21       25.91      -57.94     46.98 o
   6   6  21       60.12       89.61    116.92 o
   7   6  21      105.51       77.25     93.96 o
  -8   7  21       37.40       12.53     96.04 o
  -7   7  21       16.10       25.05     66.81 o
  -6   7  21       28.42      -16.70     64.72 o
  -5   7  21      218.91      369.60     87.70 o
  -4   7  21      117.27      114.84     70.99 o
  -3   7  21       86.59       78.24     63.68 o
  -2   7  21      111.85      133.94     37.31 o
  -1   7  21        1.79      -18.79     34.74 o
   0   7  21      272.84      268.91     52.20 o
   1   7  21        1.21        8.11     32.99 o
   2   7  21        6.97       40.18     42.06 o
   3   7  21       15.71       -0.42    101.26 o
   4   7  21       73.74      111.12     43.94 o
   5   7  21       27.57       30.27     59.05 o
   6   7  21       43.67      -66.81    108.57 o
  -7   8  21        1.66     -137.80     93.95 o
  -6   8  21       10.37      -41.76     85.60 o
  -5   8  21       32.87      -14.62     81.43 o
  -4   8  21       52.65       58.46     64.73 o
  -3   8  21       53.77      -29.23     64.73 o
  -2   8  21      114.39      105.64     48.02 o
  -1   8  21        6.81       32.66     40.47 o
   0   8  21        0.18       40.17     36.82 o
   1   8  21      105.76       85.01     36.50 o
   2   8  21       48.91       39.02     46.15 o
   3   8  21       12.38       70.57     51.11 o
   4   8  21       11.77        4.40     55.87 o
   5   8  21        1.83     -129.45     91.87 o
   6   8  21        8.51       45.93     70.99 o
  -6   9  21        0.83       43.84     91.87 o
  -5   9  21       17.28       27.14     91.87 o
  -4   9  21        0.28       16.70     79.34 o
  -3   9  21       27.83       98.13     56.37 o
  -2   9  21        0.92      -68.90     58.46 o
  -1   9  21      121.42       94.60     48.59 o
   0   9  21        0.88       14.13     49.02 o
   1   9  21       99.25      150.33     89.78 o
   2   9  21       10.38       34.45     46.62 o
   3   9  21       19.98       15.31     65.77 o
   4   9  21        6.18       52.82     66.87 o
   5   9  21        0.42      -12.53    106.48 o
  -5  10  21        1.54        0.00     70.99 o
  -4  10  21        2.47       77.25    106.48 o
  -3  10  21       27.90       29.23     96.04 o
  -2  10  21        2.45       25.05     87.69 o
  -1  10  21        1.19     -119.01     93.95 o
   0  10  21        0.81      -16.70     86.65 o
   1  10  21        0.15        1.67     58.46 o
   2  10  21        4.25      -66.81     79.34 o
   3  10  21        9.91       15.75     64.16 o
  -2  11  21       17.39       -8.35     70.99 o
  -1  11  21       16.50       33.41     66.81 o
   0  11  21       18.32      146.15    114.83 o
 -10   0  22       11.03       50.11     93.95 o
  -8   0  22       10.33       -4.18     39.67 o
  -6   0  22      265.03      271.46     37.59 o
  -4   0  22      436.55      451.10     35.50 o
  -2   0  22      992.86     1036.26     62.68 o
   0   0  22      243.99      171.23     37.59 o
   2   0  22       74.80      100.22     33.41 o
   4   0  22        0.00       37.58     31.32 o
   6   0  22      257.31      304.87     60.56 o
 -10   1  22        7.12      -24.48    116.92 o
  -9   1  22        2.00       17.90     43.61 o
  -8   1  22      162.44      158.69     35.34 o
  -7   1  22        6.45      -29.18     30.50 o
  -6   1  22      177.67      221.65     59.51 o
  -5   1  22       16.47       -5.99     22.00 o
  -4   1  22       53.48       24.51     16.93 o
  -3   1  22       34.13       13.94     26.10 o
  -2   1  22      390.38      404.97     34.46 o
  -1   1  22      576.94      592.78     39.14 o
   0   1  22       55.77       68.56     22.56 o
   1   1  22        2.91       33.55     26.10 o
   2   1  22      406.89      369.70     85.62 o
   3   1  22       74.05       96.23     24.58 o
   4   1  22       61.40       67.10     36.54 o
   5   1  22        5.20        1.86     26.57 o
   6   1  22        5.34       -1.19     30.58 o
   7   1  22       70.34       69.17     47.42 o
 -10   2  22       22.18      -10.13     58.16 o
  -9   2  22        0.08      -24.11     38.60 o
  -8   2  22       37.48       29.23     45.93 o
  -7   2  22      220.44      252.29     35.61 o
  -6   2  22        0.00        7.97     24.33 o
  -5   2  22        2.54      -11.93     15.03 o
  -4   2  22       37.58       11.83     13.04 o
  -3   2  22      140.67      130.32     19.89 o
  -2   2  22      470.38      453.21     29.54 o
  -1   2  22       20.18        5.18     18.41 o
   0   2  22      146.58       70.63     21.07 o
   1   2  22       81.83       26.03     21.56 o
   2   2  22       39.81       15.03     25.74 o
   3   2  22      163.93      108.05     49.07 o
   4   2  22       98.86      136.56     31.12 o
   5   2  22      160.36      158.31     30.90 o
   6   2  22        5.26      -28.37     39.67 o
   7   2  22       11.41      -14.62     48.02 o
   8   2  22       16.68       66.81     81.43 o
 -10   3  22      113.86       54.88     52.40 o
  -9   3  22        3.66       -8.35     52.20 o
  -8   3  22        4.73       25.05     43.85 o
  -7   3  22       68.31       25.06     33.41 o
  -6   3  22      514.47      504.47     35.93 o
  -5   3  22       45.25       60.10     16.55 o
  -4   3  22        0.65       19.19     15.45 o
  -3   3  22       47.07       55.33     14.54 o
  -2   3  22        0.00        3.48     17.75 o
  -1   3  22        3.59       26.34     19.02 o
   0   3  22       10.09        4.07     12.62 o
   1   3  22       56.51       78.96     14.74 o
   2   3  22      165.22      218.80     54.29 o
   3   3  22        1.51       15.28     27.14 o
   4   3  22      182.68      221.06     47.83 o
   5   3  22       36.69       13.72     47.83 o
   6   3  22       33.76       13.32     30.90 o
   7   3  22        0.94      -22.97     81.43 o
   8   3  22        0.03       91.87     96.04 o
  -9   4  22       63.71       50.11     96.04 o
  -8   4  22       96.21      119.01     50.11 o
  -7   4  22       41.78       58.46     37.58 o
  -6   4  22       58.85       83.52     39.67 o
  -5   4  22      215.08      248.49     35.50 o
  -4   4  22       76.88       87.96     18.79 o
  -3   4  22       30.36       35.49     13.29 o
  -2   4  22      377.24      375.71     25.06 o
  -1   4  22        0.18       -1.25     17.37 o
   0   4  22        8.57      -18.00     21.07 o
   1   4  22        0.06       57.11     22.85 o
   2   4  22      212.56      241.75     35.97 o
   3   4  22        5.46       74.31     39.78 o
   4   4  22       84.94       93.09     57.42 o
   5   4  22        1.70      -40.48     38.89 o
   6   4  22       88.62      120.36     53.87 o
   7   4  22        8.15        8.35     60.55 o
  -9   5  22        0.08      -12.53    112.74 o
  -8   5  22       33.94       14.62     58.46 o
  -7   5  22       10.90      -14.62     79.34 o
  -6   5  22       14.80      -18.79     68.90 o
  -5   5  22       99.44      169.13     62.64 o
  -4   5  22        6.53       -7.61     28.19 o
  -3   5  22      157.52      147.20     39.67 o
  -2   5  22      109.51       81.14     26.32 o
  -1   5  22      221.40      169.29     36.15 o
   0   5  22       90.69       53.39     37.58 o
   1   5  22       22.82       45.64     31.10 o
   2   5  22        3.20      -51.00     34.11 o
   3   5  22      177.20      131.51    114.84 o
   4   5  22      204.36      369.06     57.69 o
   5   5  22       82.56      161.35     42.13 o
   6   5  22        4.71      -15.97     56.71 o
   7   5  22       38.62       22.97     64.72 o
  -8   6  22        1.72      -16.70     87.69 o
  -7   6  22        0.55      -96.04     75.16 o
  -6   6  22        6.07       12.53     83.51 o
  -5   6  22        0.34       43.84     50.11 o
  -4   6  22        2.74       73.07     62.64 o
  -3   6  22        1.13      -15.71     27.02 o
  -2   6  22       10.91       -2.09     35.49 o
  -1   6  22       47.55       16.90     39.67 o
   0   6  22       62.56       42.90     36.60 o
   1   6  22        2.85       15.73     38.63 o
   2   6  22        4.41      -36.54     44.29 o
   3   6  22       16.41       33.75     49.44 o
   4   6  22        9.73      -27.08     50.53 o
   5   6  22       14.97       35.44     54.64 o
   6   6  22       66.17       87.69     68.90 o
   7   6  22       93.48     -104.40     89.78 o
  -8   7  22       26.82       70.99    106.48 o
  -7   7  22        0.88      -64.72     64.72 o
  -6   7  22       41.94      -12.53     58.46 o
  -5   7  22       19.15      -16.70     58.46 o
  -4   7  22        8.02      -54.28     70.99 o
  -3   7  22       79.67       66.81     70.99 o
  -2   7  22      212.63      224.47     40.47 o
  -1   7  22      257.81      176.41     53.25 o
   0   7  22       57.71      -24.78     42.87 o
   1   7  22        3.28       32.81     45.10 o
   2   7  22       19.26      -19.45     37.87 o
   3   7  22        2.44      -60.20     40.13 o
   4   7  22       12.32       19.08     51.15 o
   5   7  22        2.08       20.34     56.82 o
   6   7  22        7.35       29.23    110.66 o
  -7   8  22       51.97      141.98    100.22 o
  -6   8  22        0.82      -29.23     96.04 o
  -5   8  22       10.51       -6.26     91.87 o
  -4   8  22        6.89       10.44     79.34 o
  -3   8  22        8.15      -98.13     79.34 o
  -2   8  22       45.39       36.91     38.38 o
  -1   8  22        0.50      -15.69     39.19 o
   0   8  22      107.27      123.30     52.91 o
   1   8  22       17.66       -9.43     57.42 o
   2   8  22       37.64       43.11     53.14 o
   3   8  22        6.29       -5.10     59.12 o
   4   8  22        4.19       79.09     59.50 o
   5   8  22        5.81       43.85     98.13 o
  -6   9  22       52.11       87.69     87.69 o
  -5   9  22        1.52      -56.37     66.81 o
  -4   9  22       11.45      116.92    114.83 o
  -3   9  22       24.73      -43.85     91.87 o
  -2   9  22       13.42       52.20     87.69 o
  -1   9  22       31.36       93.87     55.33 o
   0   9  22      139.83       83.80     82.48 o
   1   9  22       17.81      -64.56     54.18 o
   2   9  22        0.98       30.68     49.06 o
   3   9  22       25.24       19.19     65.39 o
   4   9  22       20.96       18.79    108.57 o
  -4  10  22        1.11      -68.90    102.30 o
  -3  10  22        5.42      -18.79     96.04 o
  -2  10  22       39.48       33.41     68.90 o
  -1  10  22        1.40       -8.35     87.69 o
   0  10  22        3.14       52.20     62.64 o
   1  10  22        6.90      -26.66     59.67 o
   2  10  22       23.00       64.16     65.09 o
  -9   0  23       48.05       77.25     91.87 o
  -7   0  23      566.62      634.91     64.74 o
  -5   0  23       59.39      -20.88     31.32 o
  -3   0  23      268.76      288.17     39.68 o
  -1   0  23      143.99       41.76     43.85 o
   1   0  23      357.41      415.58     64.74 o
   3   0  23        0.07        0.00     25.05 o
   5   0  23       56.45        0.00     43.85 o
   7   0  23       12.60       -6.26     79.34 o
 -10   1  23       41.63       38.08     71.50 o
  -9   1  23        0.04       -9.92     50.11 o
  -8   1  23       33.83       54.77     40.78 o
  -7   1  23        1.50       31.67     38.63 o
  -6   1  23       57.90       21.81     24.66 o
  -5   1  23        7.27       16.13     24.33 o
  -4   1  23        2.86       19.21     20.85 o
  -3   1  23       29.25       32.92     38.63 o
  -2   1  23       22.31       11.61     23.07 o
  -1   1  23       33.45       12.76     41.76 o
   0   1  23      138.00       82.74     23.49 o
   1   1  23      479.01      539.68     38.58 o
   2   1  23       66.74       68.01     28.45 o
   3   1  23       21.35       17.16     27.13 o
   4   1  23       16.78        8.72     24.97 o
   5   1  23       55.06       27.97     31.72 o
   6   1  23      126.98       98.77     38.94 o
   7   1  23       11.64     -102.31     81.43 o
  -9   2  23       14.71      -37.33     43.09 o
  -8   2  23      276.06      300.70     58.47 o
  -7   2  23       82.60      -12.53     41.76 o
  -6   2  23        2.76       24.12     26.23 o
  -5   2  23       26.29        0.60     20.04 o
  -4   2  23       27.64       22.07     34.45 o
  -3   2  23       67.83       66.40     17.72 o
  -2   2  23      206.36      198.67     35.50 o
  -1   2  23      213.35      186.69     27.80 o
   0   2  23       23.78       -6.96     22.00 o
   1   2  23      139.93      134.12     53.24 o
   2   2  23       35.14       -7.09     36.54 o
   3   2  23       26.35       30.00     43.85 o
   4   2  23      276.13      329.05     45.94 o
   5   2  23       75.20       47.47     33.00 o
   6   2  23       11.69        9.73     34.11 o
   7   2  23       21.12      -39.67     58.46 o
   8   2  23       13.28      -58.46     73.08 o
  -9   3  23      195.82      192.10     87.70 o
  -8   3  23       20.46        2.09     45.93 o
  -7   3  23      231.12      229.69     45.94 o
  -6   3  23       55.72       50.11     37.58 o
  -5   3  23       12.11       35.66     18.06 o
  -4   3  23        0.58        4.84     13.97 o
  -3   3  23      264.19      272.70     23.63 o
  -2   3  23       11.35        8.43     18.41 o
  -1   3  23       10.15       18.49     14.23 o
   0   3  23       38.79       17.26     22.97 o
   1   3  23      963.55      996.19     69.98 o
   2   3  23      189.20      205.60     46.98 o
   3   3  23        1.50        9.81     25.74 o
   4   3  23       29.81      -13.14     31.12 o
   5   3  23      173.94      136.64     46.15 o
   6   3  23        2.68      -34.14     80.38 o
   7   3  23       32.76       14.62     85.60 o
  -9   4  23        8.41       37.58    110.66 o
  -8   4  23        6.93     -110.66     81.43 o
  -7   4  23       56.33      192.09     91.87 o
  -6   4  23       65.59       20.88     68.90 o
  -5   4  23       55.33       10.44     35.49 o
  -4   4  23       19.05       19.21     25.05 o
  -3   4  23        1.26        0.00     19.39 o
  -2   4  23       87.12       80.02     26.32 o
  -1   4  23       79.18       44.54     25.06 o
   0   4  23       12.76       18.50     26.45 o
   1   4  23       35.16       43.85     22.76 o
   2   4  23      659.90      569.34     53.89 o
   3   4  23       12.04       52.03     36.12 o
   4   4  23       11.56      -15.54     51.42 o
   5   4  23       16.22      -58.16     50.92 o
   6   4  23        2.95       16.70     62.64 o
   7   4  23        0.29        2.09     93.95 o
  -8   5  23        0.82      -14.61     85.60 o
  -7   5  23       24.66      169.12     89.78 o
  -6   5  23        1.13       35.49     58.46 o
  -5   5  23       29.56      -31.32     73.08 o
  -4   5  23       62.87       79.34     68.90 o
  -3   5  23      172.65      133.76     66.82 o
  -2   5  23       16.41       34.45     28.05 o
  -1   5  23       59.45       90.50     39.19 o
   0   5  23       11.25        6.26     36.82 o
   1   5  23       56.35       21.68     45.93 o
   2   5  23       15.31      -25.55     43.09 o
   3   5  23        3.69      -14.20     40.63 o
   4   5  23        1.45       94.74     53.67 o
   5   5  23        0.20       17.08     61.59 o
   6   5  23       20.32        8.35     64.72 o
   7   5  23       43.20     -128.41     85.60 o
  -8   6  23       73.87      152.42    100.22 o
  -7   6  23        5.37       79.34     60.55 o
  -6   6  23        0.00       20.88     89.78 o
  -5   6  23       18.34      -85.60     79.34 o
  -4   6  23       93.35       75.17     73.08 o
  -3   6  23       88.16       57.85     40.13 o
  -2   6  23       25.94       25.24     33.57 o
  -1   6  23       15.06       73.08     39.13 o
   0   6  23      123.42       96.87     42.88 o
   1   6  23        6.62      -33.24     44.42 o
   2   6  23      183.74      271.97     51.61 o
   3   6  23       53.13      112.88     58.19 o
   4   6  23       15.33       28.36     74.12 o
   5   6  23        0.80        3.96     73.07 o
   6   6  23       45.10      104.40     93.96 o
  -7   7  23        1.83      -81.43     98.13 o
  -6   7  23        1.83       -2.09     60.55 o
  -5   7  23       67.21        0.00     45.93 o
  -4   7  23        9.72      185.82     83.51 o
  -3   7  23        9.43      100.22     77.25 o
  -2   7  23        7.51       13.97     39.19 o
  -1   7  23      130.93      162.17     45.65 o
   0   7  23       16.23      -25.48     42.64 o
   1   7  23       30.45      -45.24     47.06 o
   2   7  23      100.55      138.03     56.05 o
   3   7  23        6.10       94.38     57.52 o
   4   7  23       60.70       65.08     60.48 o
   5   7  23       15.52     -102.31     83.51 o
  -6   8  23      112.67      112.75     93.96 o
  -5   8  23       27.10      -66.81     81.43 o
  -4   8  23       13.23      -37.58     93.95 o
  -3   8  23      122.63      192.10     85.61 o
  -2   8  23       45.19       87.69     66.81 o
  -1   8  23       15.25       33.76     48.99 o
   0   8  23        2.10      -20.21     77.25 o
   1   8  23       32.37       71.87     43.85 o
   2   8  23       68.89       79.21     92.91 o
   3   8  23       25.41      -14.62     56.37 o
   4   8  23        0.01       21.82     54.70 o
  -5   9  23       12.16      123.18    102.31 o
  -4   9  23        0.01       54.28     68.90 o
  -3   9  23       29.67       39.67     83.52 o
  -2   9  23       45.43       73.08     70.99 o
  -1   9  23        4.14        2.09     70.99 o
   0   9  23       34.53       46.73     58.16 o
   1   9  23        8.37      130.63     69.94 o
   2   9  23        0.26       31.99     49.16 o
   3   9  23        0.10       88.92     49.64 o
  -2  10  23        0.01        6.26     89.78 o
  -1  10  23       82.96      -18.79     89.78 o
   0  10  23        2.85     -137.80     91.87 o
  -8   0  24        4.45       -8.35     41.76 o
  -6   0  24       69.76      -39.67     54.29 o
  -4   0  24       46.73       20.88     37.58 o
  -2   0  24       18.78      -33.41     37.58 o
   0   0  24        4.30      -22.97     45.93 o
   2   0  24      152.73      169.13     43.85 o
   4   0  24      440.56      321.61     56.39 o
   6   0  24       50.56       85.60     56.37 o
  -9   1  24       16.15       -5.46     57.35 o
  -8   1  24       22.50       48.17     40.94 o
  -7   1  24       29.71       12.16     43.85 o
  -6   1  24       12.34       14.51     27.93 o
  -5   1  24        1.10       -6.85     28.76 o
  -4   1  24       65.50       86.65     24.58 o
  -3   1  24       21.40       37.32     26.86 o
  -2   1  24       50.87        5.53     24.97 o
  -1   1  24        2.89       19.16     23.95 o
   0   1  24       89.07       63.44     25.50 o
   1   1  24       70.50       98.81     28.09 o
   2   1  24       59.75       41.71     30.04 o
   3   1  24       10.85      -10.76     44.89 o
   4   1  24      151.66      114.53     29.42 o
   5   1  24       44.25       68.90     34.61 o
   6   1  24       35.66      -20.07     76.21 o
   7   1  24        0.14      -25.05     98.13 o
  -9   2  24        0.35      -18.56     66.81 o
  -8   2  24        9.25       10.44     50.11 o
  -7   2  24        7.48       -8.35     41.76 o
  -6   2  24        7.20      -25.05     24.97 o
  -5   2  24      179.65      177.80     27.29 o
  -4   2  24        5.63        2.09     19.02 o
  -3   2  24        0.72      -27.61     18.41 o
  -2   2  24      175.58      187.83     25.56 o
  -1   2  24       65.64       69.36     23.48 o
   0   2  24      256.42      256.85     29.09 o
   1   2  24       15.86      -24.49     25.88 o
   2   2  24        5.44       -2.91     28.74 o
   3   2  24      175.57      204.34     35.97 o
   4   2  24      117.50       93.96     38.57 o
   5   2  24       16.00       -0.37     28.09 o
   6   2  24        7.93      -52.20     50.11 o
   7   2  24       11.30       -2.09     91.87 o
  -9   3  24        4.15      -59.87     57.09 o
  -8   3  24       88.06       79.34     85.61 o
  -7   3  24       32.60       60.55     45.93 o
  -6   3  24      153.51      148.25     48.02 o
  -5   3  24       16.85       18.79     27.14 o
  -4   3  24        0.31        5.68     18.41 o
  -3   3  24       40.93       38.63     17.72 o
  -2   3  24        0.02       38.28     36.54 o
  -1   3  24       92.17       96.67     22.00 o
   0   3  24       57.42       63.68     21.48 o
   1   3  24        0.90        2.09     52.20 o
   2   3  24      218.49      191.56     50.11 o
   3   3  24      131.23       65.92     28.66 o
   4   3  24       23.44      -36.54     38.57 o
   5   3  24       92.46       90.69     45.48 o
   6   3  24       26.35     -128.40     85.60 o
   7   3  24        0.98       91.87    102.30 o
  -8   4  24        0.11      -25.05     62.64 o
  -7   4  24        4.30       89.78     83.51 o
  -6   4  24       22.62       62.64     54.28 o
  -5   4  24       32.07        4.18     68.90 o
  -4   4  24       93.81       59.88     93.96 o
  -3   4  24       69.95       78.33     62.64 o
  -2   4  24        1.79      -13.41     21.47 o
  -1   4  24       68.66       31.32     31.32 o
   0   4  24       15.52       28.40     40.71 o
   1   4  24      102.58       86.03     30.06 o
   2   4  24       13.76       43.36     34.38 o
   3   4  24        7.45      -12.59     46.07 o
   4   4  24      117.10      197.44     60.32 o
   5   4  24        1.68      -68.47     45.65 o
   6   4  24        0.31       66.81     75.16 o
  -8   5  24       14.09       27.14    106.48 o
  -7   5  24        3.83      -20.88     83.51 o
  -6   5  24        0.51       48.02     89.78 o
  -5   5  24      119.48      158.69     75.17 o
  -4   5  24        6.26      -37.58     60.55 o
  -3   5  24        4.81      -13.78     37.58 o
  -2   5  24      105.07      118.91     59.51 o
  -1   5  24       87.61       74.97     37.46 o
   0   5  24       36.40       58.32     42.64 o
   1   5  24        0.81       -7.60     38.63 o
   2   5  24       65.73      140.14     49.44 o
   3   5  24       21.98       20.42     56.37 o
   4   5  24        0.45      -65.99     54.39 o
   5   5  24        0.61      -21.21     41.59 o
   6   5  24       33.53      185.82    102.31 o
  -7   6  24       12.58       18.79     73.08 o
  -6   6  24        0.03      -81.43     58.46 o
  -5   6  24      164.85      215.07    114.84 o
  -4   6  24       87.95       10.44     75.17 o
  -3   6  24        5.57     -102.31     79.34 o
  -2   6  24       14.11       25.80     64.72 o
  -1   6  24        0.05       24.64     36.82 o
   0   6  24      163.73      121.76     51.42 o
   1   6  24       54.53        8.05     28.45 o
   2   6  24        0.05      -36.80     55.33 o
   3   6  24        0.07        5.66     93.95 o
   4   6  24       25.22       21.89     47.06 o
   5   6  24       23.19       73.08     98.13 o
  -6   7  24        9.82       31.32     62.64 o
  -5   7  24       17.04       16.70     70.99 o
  -4   7  24       44.59       -6.26     79.34 o
  -3   7  24       13.85       48.02     64.72 o
  -2   7  24       83.46      133.63     62.64 o
  -1   7  24        0.34        8.99     78.29 o
   0   7  24        0.10        2.81     61.59 o
   1   7  24        8.35       -7.49     42.51 o
   2   7  24      131.76      174.91     63.91 o
   3   7  24        9.22        4.18     69.94 o
   4   7  24        0.71       14.50     44.43 o
  -5   8  24       41.32      198.35     83.52 o
  -4   8  24       26.87       20.88     89.78 o
  -3   8  24       32.77       89.78     68.90 o
  -2   8  24       19.62      102.31     96.04 o
  -1   8  24        8.40       64.72     98.13 o
   0   8  24       95.15       34.10     44.00 o
   1   8  24        2.97      -73.07     96.04 o
   2   8  24        3.06       44.11     77.25 o
   3   8  24       19.74       -2.09     68.90 o
  -4   9  24        0.95       68.90     98.13 o
  -3   9  24       47.56       64.73     62.64 o
  -2   9  24        3.60      -50.11     96.04 o
  -1   9  24        3.82      -56.37     85.60 o
   0   9  24        4.02       93.95     91.87 o
   1   9  24        2.13       35.54     62.69 o
   2   9  24       24.30      -46.53     68.90 o
  -9   0  25       31.69       25.05     70.99 o
  -7   0  25        2.30      -14.61     43.84 o
  -5   0  25       30.41       75.16     60.55 o
  -3   0  25        2.91       -2.09     43.84 o
  -1   0  25       86.84      169.12     62.64 o
   1   0  25        3.47      -37.58     52.20 o
   3   0  25      433.46      417.67     58.47 o
   5   0  25      225.33      235.96     60.56 o
   7   0  25       40.44       60.55     70.99 o
  -9   1  25        0.64        2.71     68.96 o
  -8   1  25       50.51      111.40     44.64 o
  -7   1  25       56.18       50.11     50.11 o
  -6   1  25        5.47       50.11     35.43 o
  -5   1  25        2.76       10.65     25.74 o
  -4   1  25      159.15      153.49     35.61 o
  -3   1  25       31.14       -8.40     32.03 o
  -2   1  25       70.44      104.40     38.39 o
  -1   1  25      124.48      167.20     33.52 o
   0   1  25       65.74       34.28     43.85 o
   1   1  25      141.68      163.17     81.43 o
   2   1  25        0.02        5.66     29.25 o
   3   1  25        0.16      -23.61     28.53 o
   4   1  25       34.25       42.76     33.86 o
   5   1  25       89.81       84.68     39.13 o
   6   1  25        0.12       17.65     58.19 o
   7   1  25        8.12      -33.41     64.72 o
  -8   2  25      110.34      116.93     54.29 o
  -7   2  25       55.76       25.05     48.02 o
  -6   2  25      132.85      158.69     45.94 o
  -5   2  25       98.86       91.31     28.19 o
  -4   2  25       12.70       -4.87     19.89 o
  -3   2  25      139.26      159.86     33.00 o
  -2   2  25        0.23       20.88     27.13 o
  -1   2  25      190.62      254.33     46.98 o
   0   2  25        9.74        2.09     24.32 o
   1   2  25       48.40       28.63     28.45 o
   2   2  25       70.32       57.55     33.10 o
   3   2  25       34.11       29.23     40.09 o
   4   2  25       37.68       53.80     31.51 o
   5   2  25        3.57       16.96     35.97 o
   6   2  25        0.14       50.11     96.04 o
  -8   3  25       54.85      246.37     93.96 o
  -7   3  25       20.39      -35.49     81.43 o
  -6   3  25       82.00      119.01     81.43 o
  -5   3  25        7.93      -12.53     70.99 o
  -4   3  25        0.27       34.18     50.11 o
  -3   3  25      132.54      126.28     31.35 o
  -2   3  25        7.19       -9.21     23.95 o
  -1   3  25       83.51       47.36     30.90 o
   0   3  25        0.02       15.42     27.82 o
   1   3  25        0.01      -35.10     33.41 o
   2   3  25       36.13       44.02     30.88 o
   3   3  25      100.55       86.00     69.95 o
   4   3  25       35.70       76.81     62.64 o
   5   3  25      105.94       27.51     59.00 o
   6   3  25        0.06       16.70     66.81 o
  -8   4  25       62.85       45.93     93.96 o
  -7   4  25        2.80      -58.46     83.51 o
  -6   4  25      223.46      104.41     91.88 o
  -5   4  25       50.75       64.73     73.08 o
  -4   4  25       69.44      -68.90     62.64 o
  -3   4  25       20.32        7.10     31.27 o
  -2   4  25        7.33       33.07     25.88 o
  -1   4  25       24.48       13.34     35.49 o
   0   4  25       20.98       10.00     50.11 o
   1   4  25        0.15       -4.18     31.34 o
   2   4  25       76.30      169.61    111.70 o
   3   4  25      210.82      263.21    125.29 o
   4   4  25       79.40       86.88     44.22 o
   5   4  25       18.87      -91.87     79.34 o
   6   4  25       37.04       20.88    102.31 o
  -7   5  25       15.12     -139.89    102.31 o
  -6   5  25       38.74       56.37     89.78 o
  -5   5  25       61.36      129.45     91.87 o
  -4   5  25        4.36      162.85     83.51 o
  -3   5  25       14.79       37.58     70.99 o
  -2   5  25        0.51       35.08     41.69 o
  -1   5  25       42.41       76.01     44.64 o
   0   5  25       66.96        7.24     45.93 o
   1   5  25       10.13       15.06     51.15 o
   2   5  25       27.62       -8.26     47.96 o
   3   5  25       14.15       -6.67     60.55 o
   4   5  25       18.11      -20.12     56.14 o
   5   5  25       45.76      114.83     91.87 o
  -7   6  25       22.21     -139.89     98.13 o
  -6   6  25        5.30      -60.55     66.81 o
  -5   6  25       28.27      -12.53     91.87 o
  -4   6  25        4.25      223.40    139.89 o
  -3   6  25        5.59       83.51     81.43 o
  -2   6  25       53.04      -23.96     43.58 o
  -1   6  25        0.10       73.31     58.46 o
   0   6  25        8.33       77.43     51.10 o
   1   6  25        0.84       29.73     62.64 o
   2   6  25        0.78       14.05     41.63 o
   3   6  25        0.85      -28.19     57.58 o
   4   6  25        0.19      -79.34     79.34 o
   5   6  25        9.33      -35.49     70.99 o
  -6   7  25       27.04       79.34     96.04 o
  -5   7  25        2.59       83.51     93.95 o
  -4   7  25       29.06       93.95    102.31 o
  -3   7  25       20.97      227.58    116.92 o
  -2   7  25       81.41       -8.35     83.52 o
  -1   7  25        0.42      -28.10     60.55 o
   0   7  25       11.52       25.14     60.55 o
   1   7  25        0.29      -40.03     50.67 o
   2   7  25        2.80      -87.84     58.56 o
   3   7  25       23.10       -2.00     53.24 o
   4   7  25       11.95       41.76     98.13 o
  -4   8  25       81.01      135.72     77.25 o
  -3   8  25       14.49      139.89     96.04 o
  -2   8  25        0.39     -108.57     89.78 o
  -1   8  25       55.82        8.35     68.90 o
   0   8  25       10.50       44.40     52.91 o
   1   8  25       18.59       57.29     54.18 o
   2   8  25        8.53       49.40     61.65 o
  -1   9  25       32.07       -6.26    102.31 o
  -8   0  26       64.45       10.44     83.52 o
  -6   0  26      401.05      321.60     73.09 o
  -4   0  26      290.87      288.17     50.12 o
  -2   0  26       89.83       50.11     48.02 o
   0   0  26       40.05       87.69     56.37 o
   2   0  26      120.53      125.28     41.76 o
   4   0  26       78.32       75.17     48.02 o
   6   0  26        0.89     -131.53     89.78 o
  -8   1  26       10.26       32.94     39.53 o
  -7   1  26        0.87      -10.44     50.11 o
  -6   1  26      245.75      273.54     58.47 o
  -5   1  26       56.70       34.57     31.51 o
  -4   1  26      156.77       88.53     42.80 o
  -3   1  26       36.18       -2.77     37.62 o
  -2   1  26       24.67       12.53     45.93 o
  -1   1  26      100.43       59.39     30.50 o
   0   1  26       13.07      -27.09     31.10 o
   1   1  26        3.13        6.58     28.76 o
   2   1  26        0.02      -28.97     34.61 o
   3   1  26       30.40       54.37     35.34 o
   4   1  26       27.92       18.25     36.56 o
   5   1  26       49.12      126.11     70.99 o
   6   1  26       12.19      -14.47     51.65 o
  -7   2  26        1.21     -115.88     77.25 o
  -6   2  26        4.23       56.37     81.43 o
  -5   2  26       55.41       16.70     62.64 o
  -4   2  26        1.68       29.99     31.93 o
  -3   2  26       85.88       48.02     33.41 o
  -2   2  26      242.89      226.31     37.60 o
  -1   2  26      125.18      158.69     34.87 o
   0   2  26      117.61       94.08     38.63 o
   1   2  26      185.36      128.56     35.09 o
   2   2  26      191.85      187.02     70.99 o
   3   2  26       38.22       -2.94     37.85 o
   4   2  26       40.76       62.88     37.45 o
   5   2  26        9.28      -41.76     60.55 o
   6   2  26        1.57        0.00     64.72 o
  -8   3  26       24.11       75.16    100.22 o
  -6   3  26       28.02      183.73     83.52 o
  -5   3  26       33.30      148.24     81.43 o
  -4   3  26        2.77      127.36     70.99 o
  -3   3  26       16.39        3.63     45.93 o
  -2   3  26       21.09       19.79     28.19 o
  -1   3  26      184.34      180.14     34.61 o
   0   3  26        1.15        4.57     30.66 o
   1   3  26      146.56      194.76     31.59 o
   2   3  26       92.84       71.45     41.33 o
   3   3  26       80.08       95.67     35.29 o
   4   3  26       25.47       55.87     64.91 o
   5   3  26       25.69     -104.39     87.69 o
  -7   4  26        7.10       68.90    102.31 o
  -6   4  26       33.14       37.58     85.60 o
  -5   4  26       98.89      100.22     79.34 o
  -4   4  26        0.06      -39.67     75.16 o
  -3   4  26       83.93       45.93     75.17 o
  -2   4  26       22.76       10.31     46.49 o
  -1   4  26      117.43      122.30     40.72 o
   0   4  26      157.68      223.48     36.95 o
   1   4  26       12.56       12.05     31.12 o
   2   4  26        7.30       35.40     48.45 o
   3   4  26       97.81      111.57     57.35 o
   4   4  26        1.63       -2.09     39.86 o
   5   4  26       29.28      -25.05     85.60 o
  -7   5  26       10.92       96.04     98.13 o
  -6   5  26       17.64       50.11     83.51 o
  -5   5  26        0.21       -8.35     81.43 o
  -4   5  26      124.64       33.41     77.26 o
  -3   5  26       10.52       -4.18     54.28 o
  -2   5  26        3.20      -11.17     39.53 o
  -1   5  26      207.43      220.34     56.68 o
   0   5  26        6.68       50.11     79.34 o
   1   5  26        0.20       94.74     58.46 o
   2   5  26        1.61       -7.16     56.82 o
   3   5  26       55.72      125.27     62.01 o
   4   5  26       11.18       20.88     60.55 o
  -6   6  26       58.11      -29.23     77.25 o
  -5   6  26        1.36       79.34     64.72 o
  -4   6  26       10.49       29.23     93.95 o
  -3   6  26       44.03      -66.81     58.46 o
  -2   6  26       29.38       79.34     62.64 o
  -1   6  26       97.94       87.43     45.94 o
   0   6  26       59.03       51.50     52.17 o
   1   6  26        1.01       22.42     55.17 o
   2   6  26       68.96       -2.52     76.21 o
   3   6  26       75.78      124.71     64.91 o
   4   6  26        4.71       -8.35    100.22 o
  -5   7  26        0.07       93.95    116.92 o
  -4   7  26        0.00      -35.49     77.25 o
  -3   7  26       31.18      154.50    116.92 o
  -2   7  26       16.95       45.93     89.78 o
  -1   7  26       18.14      -16.70     60.55 o
   0   7  26        0.05        6.42     72.03 o
   1   7  26        6.34       -6.08     72.03 o
   2   7  26       10.91      -56.62     61.15 o
   3   7  26        4.97      -48.02     58.46 o
  -3   8  26       94.28      167.04    106.49 o
  -2   8  26        1.04      -52.20    100.22 o
  -1   8  26        0.21      -62.64    106.48 o
   0   8  26        5.10      -18.79     96.04 o
   1   8  26       45.26        6.32     57.42 o
  -7   0  27        0.30       91.87     87.69 o
  -5   0  27        0.47       41.76     66.81 o
  -3   0  27       60.41       58.46     58.46 o
  -1   0  27        5.71      -20.88     64.72 o
   1   0  27       14.43       12.53     45.93 o
   3   0  27       54.47      -81.43     56.37 o
   5   0  27        8.00       16.70     81.43 o
  -6   1  27       21.41      114.83     83.52 o
  -5   1  27       24.98       -6.26     62.64 o
  -4   1  27       57.75       91.49     38.99 o
  -3   1  27       51.41      -22.37     58.46 o
  -2   1  27        0.29       33.93     34.61 o
  -1   1  27       69.67       31.84     33.18 o
   0   1  27        7.00       23.14     33.98 o
   1   1  27        4.27       12.21     36.30 o
   2   1  27        3.15       -6.37     33.01 o
   3   1  27        0.00      -25.85     34.67 o
   4   1  27       45.62      -40.66     53.09 o
   5   1  27        0.68       -6.89     46.72 o
  -7   2  27        1.81      121.10     91.87 o
  -6   2  27      182.21      -16.70     93.96 o
  -5   2  27       11.32      -22.97     68.90 o
  -4   2  27       58.29       85.60     66.81 o
  -3   2  27       15.87      -43.51     29.00 o
  -2   2  27       38.18       68.09     46.98 o
  -1   2  27        0.12      -30.51     35.41 o
   0   2  27        4.95      -39.50     42.80 o
   1   2  27        8.41        0.93     35.99 o
   2   2  27       22.03       19.49     35.48 o
   3   2  27       49.96        6.14     45.52 o
   4   2  27        2.64       37.58     79.34 o
   5   2  27        2.85      169.12     87.69 o
  -7   3  27        8.70      -29.23     98.13 o
  -6   3  27        4.01      -60.55     45.93 o
  -5   3  27       60.74      -85.60     77.25 o
  -4   3  27      101.47       54.29     81.43 o
  -3   3  27        4.03       72.36     42.87 o
  -2   3  27      195.35      202.99     38.38 o
  -1   3  27       12.19       17.15     34.11 o
   0   3  27       35.95       87.91     69.94 o
   1   3  27       47.57       49.05     39.67 o
   2   3  27       50.42       17.62     59.51 o
   3   3  27      163.31      148.48     55.33 o
   4   3  27       25.36       79.34     66.81 o
   5   3  27      140.76      240.12     87.70 o
  -6   4  27       85.27      217.15    114.84 o
  -5   4  27        3.30     -104.39     79.34 o
  -4   4  27        8.14        0.00     81.43 o
  -3   4  27        5.13      -29.23     85.60 o
  -2   4  27       16.13       48.23     49.82 o
  -1   4  27        5.11      -53.03     41.69 o
   0   4  27       30.60       16.01     37.35 o
   1   4  27       19.84       32.48     39.13 o
   2   4  27      189.56      275.92     63.28 o
   3   4  27       21.32       25.62     48.12 o
   4   4  27        2.46        8.35     89.78 o
  -6   5  27       53.72       81.43    104.40 o
  -5   5  27        1.78        6.26     93.95 o
  -4   5  27       16.68      135.71     87.69 o
  -3   5  27        9.98        6.26     79.34 o
  -2   5  27        1.93      -62.64     79.34 o
  -1   5  27       38.70      -20.20     52.20 o
   0   5  27       34.61       43.68     68.90 o
   1   5  27        0.68      -58.54     55.68 o
   2   5  27      203.15      212.73     73.65 o
   3   5  27        0.37       -4.28     57.63 o
  -5   6  27       54.17       31.32     66.81 o
  -4   6  27        0.13      -62.64     87.69 o
  -3   6  27      101.80      148.25     91.87 o
  -2   6  27        0.06       29.23     87.69 o
  -1   6  27       17.19       30.44     54.03 o
   0   6  27        0.66      -23.59     53.14 o
   1   6  27       49.56       77.72     72.03 o
   2   6  27       85.24      111.05     53.99 o
   3   6  27        3.81       39.67     81.43 o
  -3   7  27      121.36      187.92    114.84 o
  -2   7  27       25.95      -96.04    102.31 o
  -1   7  27        0.06       12.53     96.04 o
   0   7  27       26.78        6.26     96.04 o
   1   7  27        1.88      -16.06     60.57 o
  -4   0  28        5.85      -33.41     64.72 o
  -2   0  28       23.99      -52.20     43.85 o
   0   0  28        0.59      -29.23     52.20 o
   2   0  28       10.47       27.14     56.37 o
   4   0  28        2.95       98.13     85.60 o
  -6   1  28       22.75      -93.95     81.43 o
  -5   1  28      166.59      171.22     83.52 o
  -4   1  28       96.23       32.56     50.92 o
  -3   1  28       10.28      -50.98     37.30 o
  -2   1  28       96.00       95.20     37.85 o
  -1   1  28        7.15       51.50     36.59 o
   0   1  28       10.18        7.69     32.38 o
   1   1  28        0.12       13.29     31.93 o
   2   1  28       43.53       18.39     34.67 o
   3   1  28       39.25       88.86     51.15 o
   4   1  28       89.68       94.63     47.00 o
  -6   2  28        2.25      129.45     89.78 o
  -5   2  28       21.91       58.46     83.52 o
  -4   2  28       22.56       81.43     68.90 o
  -3   2  28        5.90      -24.12     56.37 o
  -2   2  28        9.63      -37.13     37.58 o
  -1   2  28       73.75      109.10     46.98 o
   0   2  28        3.92        7.83     38.60 o
   1   2  28        5.32      -29.32     39.67 o
   2   2  28       19.49       73.34     43.61 o
   3   2  28       30.29       26.25     96.04 o
   4   2  28        0.27       -2.09    131.53 o
  -6   3  28       59.41      -33.41     85.60 o
  -5   3  28      120.99      121.10     81.43 o
  -4   3  28        2.13       62.64     75.16 o
  -3   3  28        3.66      -37.58     50.11 o
  -2   3  28        0.43      -12.37     39.53 o
  -1   3  28        8.62      -23.06     42.80 o
   0   3  28       51.36       36.69     41.63 o
   1   3  28        3.22      -37.26     37.16 o
   2   3  28        5.53       79.80     40.47 o
   3   3  28       42.40       79.22     50.20 o
   4   3  28        7.64        6.26     96.04 o
  -5   4  28       11.45      -12.53     93.95 o
  -4   4  28       26.00      -79.34     81.43 o
  -3   4  28      100.26       62.64     68.90 o
  -2   4  28       58.95       12.40     47.49 o
  -1   4  28       39.59       -2.66     46.98 o
   0   4  28       81.82       84.61     49.05 o
   1   4  28       39.76       44.29     38.82 o
   2   4  28       10.69        4.90     55.94 o
   3   4  28      145.71       52.20     87.70 o
  -5   5  28       10.46     -140.93     93.95 o
  -4   5  28       57.63       43.85     68.90 o
  -3   5  28       83.43      148.24    104.40 o
  -2   5  28       48.00      -25.05     77.25 o
  -1   5  28       18.83       85.68     59.67 o
   0   5  28       41.47       67.00     56.48 o
   1   5  28        1.99       56.43     56.48 o
   2   5  28       17.19       31.73     62.70 o
  -3   6  28       42.59       89.78    100.22 o
  -2   6  28        6.83      -33.41     96.04 o
  -1   6  28       14.58       77.25     64.72 o
   0   6  28       37.84       22.03     68.90 o
   1   6  28       72.68       53.14     45.86 o
  -3   0  29        7.19      131.54     73.08 o
  -1   0  29      119.79       98.14     48.02 o
   1   0  29      389.04      423.92     71.00 o
   3   0  29        1.09       12.53     89.78 o
  -5   1  29        1.44      -29.23     89.78 o
  -4   1  29        0.16       45.93     73.07 o
  -3   1  29      187.39      170.59     44.57 o
  -2   1  29       84.62       51.50     39.78 o
  -1   1  29       29.08       39.49    110.66 o
   0   1  29        2.12        8.35     41.69 o
   1   1  29       20.41      -10.37     37.16 o
   2   1  29        2.13        4.84     43.61 o
   3   1  29      268.10      349.13     66.73 o
  -5   2  29       17.56      -64.72     87.69 o
  -4   2  29       10.63       83.51     96.04 o
  -3   2  29        0.25       27.14     70.99 o
  -2   2  29        4.08      -65.08     43.38 o
  -1   2  29       68.54       70.57     70.99 o
   0   2  29        9.02       17.97     56.04 o
   1   2  29        2.75      -20.08     59.50 o
   2   2  29        2.03       25.16     39.02 o
   3   2  29       36.42       79.34     56.10 o
  -5   3  29        1.08      198.35     98.13 o
  -4   3  29       10.04       91.87     96.04 o
  -3   3  29       33.80      -41.76     91.87 o
  -2   3  29        6.30        3.36     75.16 o
  -1   3  29        0.19       20.83     57.09 o
   0   3  29        8.18        4.84     42.34 o
   1   3  29       78.13       89.75     65.77 o
   2   3  29        1.71       -4.99     47.26 o
   3   3  29       17.68        4.23     60.94 o
  -4   4  29        3.71        4.18     91.87 o
  -3   4  29        1.83     -140.93     93.95 o
  -2   4  29       33.64      119.01     93.96 o
  -1   4  29       39.81        1.09     51.16 o
   0   4  29        4.66       32.53     58.19 o
   1   4  29        0.85        8.09     59.12 o
   2   4  29        0.26       53.06     65.59 o
  -3   5  29        2.44     -144.06     96.04 o
  -2   5  29       14.94      -45.93     73.08 o
  -1   5  29       86.86      200.44    112.75 o
   0   5  29       37.04      -38.34     56.83 o
   1   5  29       89.81       96.34     48.36 o
  -2   0  30        0.11      -25.05     41.76 o
   0   0  30       94.43      158.68     89.78 o
   2   0  30        1.12      -87.69     89.78 o
  -4   1  30       97.72       93.96     73.08 o
  -3   1  30        0.05      156.59     91.87 o
  -2   1  30       31.28       35.49     50.11 o
  -1   1  30        0.48      -53.93     47.96 o
   0   1  30       52.42      -15.56     44.57 o
   1   1  30       50.69       11.74     54.29 o
   2   1  30       28.81       86.10     61.80 o
  -4   2  30        1.43        4.18     93.95 o
  -3   2  30        8.57      -14.62     81.43 o
  -2   2  30        7.73      -44.48     48.45 o
  -1   2  30        2.51       -1.40     42.04 o
   0   2  30       67.59       57.62     95.00 o
   1   2  30       41.30       56.37     81.43 o
   2   2  30       16.41       55.34     63.90 o
  -3   3  30        5.20       62.64    100.22 o
  -2   3  30       24.67       89.78     93.95 o
  -1   3  30      133.70      109.04     49.44 o
   0   3  30       10.08       23.83     52.91 o
   1   3  30       42.94      -78.09     64.68 o
  -2   4  30       35.71      -37.58    108.57 o
  -1   4  30        6.40       93.95     98.13 o
  -1   0  31        5.86       18.79     60.55 o
  -1   1  31        9.38       10.29     56.37 o
   0   1  31        0.45      -32.04     47.42 o
 
